# Supplementary material for: PhosphOrtholog: a web-based tool for cross-species mapping of orthologous protein post-translational modifications
Source: BMC Genomics. 2015 Aug 19;16(1):617. doi: 10.1186/s12864-015-1820-x (PMC4539857; doi:10.1186/s12864-015-1820-x)
Supplement: Additional file 1: — PhosphOrtholog input file for Dataset 1. (CSV 505 kb) [file 12864_2015_1820_MOESM1_ESM.csv]

AS(1)PVGEGPQVPSK	A1A5P0_S298	1
RELAGVLPQVHGS(1)WES(1)LNEEWSAPPASSR	A1A5P0_S347	1
RELAGVLPQVHGS(1)WES(1)LNEEWSAPPASSR	A1A5P0_S350	1
GAS(1)WGAIR	A1A5P0_S318	1
NAIS(1)LPQLNQATYDSLVVSK	A1A5P0_S121	1
QAGPS(1)PEAELR	A1A5P2_S56	1
NTES(1)PAAIHPCGNPTVIEDALEK	C5NMH2_S192	1
AVLRGS(1)LDQ	A1EC95_S1249	1
QES(1)LQER	A1L134_S385	1
QLS(1)LRLNELPSTLQR	A1L1I3_S324	1
AAS(1)VAAAT(0.047)T(0.629)S(0.296)PT(0.027)PR	A1L1J6_S196	1
HLAEKNS(1)PAQAQHH	A1L1J6_S601	1
RDS(1)CGGGAFEAQENWER	A2RRU4_S821	1
EHGCS(1)S(1)S(1)DDDT(1)DVDVEGLR	A2VD12_S144	1
EHGCS(1)S(1)S(1)DDDT(1)DVDVEGLR	A2VD12_S145	1
EHGCS(1)S(1)S(1)DDDT(1)DVDVEGLR	A2VD12_S146	1
VDPES(1)EEAPQALQDSSK	A2VD12_S34	1
EAAGTDIENS(1)PQHK	B0BMT3_S233	1
ALS(1)RQEMQEVQSSR	M0R6J9_S177	1
EES(1)GKPGAHVTVK	M0R6J9_S90	1
GFGDGYNGYGGGPGGGNFGGS(1)PGYGGGR	M0R6J9_S247	1
GGGGNFGPGPGS(1)NFR	M0R6J9_S213	1
GGNFGFGDS(1)R	M0R6J9_S200	1
LQQQKS(1)VNGNEL	B1H268_S636	1
AFS(1)KENMQK	B1PRL5_S202	1
S(1)GKEHIDHIKK	B1PRL5_S189	1
S(1)AEDLTEGSYDAILSAEQLEK	B1WBW4_S43	1
NSFLGS(1)PR	B2DD29_S563	1
KRDGS(1)EEDEDNSKR	M0R7Z0_S165	1
VNS(1)S(1)GES(1)GGESDEFLQSR	M0R7Z0_S183	1
VNS(1)S(1)GES(1)GGESDEFLQSR	M0R7Z0_S184	1
GLVAAYS(1)GDS(1)DNEEELVER	Q5EB71_S155	1
GPAETAAADS(1)EADT(1)DPEEERIEAGPAR	B2RYN2_S33	1
AVAVGRPS(1)NEELR	B3GNI6-3_S9	1
MS(1)PMGTASGSNSPTSDSASVQR	B5DF11_S48	1
QNS(1)EDKLNGWQNSR	F1M7M7_S82	1
S(0.001)VS(0.997)LT(0.003)PPMNVPNQPLGHGWMS(1)HEDLR	F1M7M7_S171	1
S(0.225)T(0.29)S(0.485)PIIGS(1)PPVR	B5DF93_S184	1
QPLLLS(1)EDEEDTKR	B5DFC8_S39	1
RNDIS(1)ELEDLS(1)ELEDLKDAK	D3Z9Z9_S145	1
RNDIS(1)ELEDLS(1)ELEDLKDAK	D3Z9Z9_S151	1
S(0.996)ET(0.004)APAETTAPAPVEKS(1)PAK	D3ZBN0_S18	1
LIRLS(1)S(1)VER	D3ZBP4-2_S720	1
LIRLS(1)S(1)VER	D3ZBP4-2_S721	1
LQRS(1)LQR	D3ZBP4-2_S566	1
EAPPPGGNSEENQLLMSAEPIVVS(1)S(1)DEEGPVEHK	D3ZF42_S432	1
EAPPPGGNSEENQLLMSAEPIVVS(1)S(1)DEEGPVEHK	D3ZF42_S433	1
AFVESQQKS(1)PGK	M9MMM9_S1367	1
LLDAEDVDVPS(1)PDEK	M9MMM9_S280	1
LQS(1)QLQENEEFQK	M9MMM9_S2769	1
KS(1)YESSEDCPEAASSPTR	D3ZKD3_S372	1
VIRS(1)ADVS(0.998)PT(0.002)TEGVK	D3ZQG6_S424	1
GVS(1)QEKDGQISSAIVSSVQSK	Q3KR71_S749	1
ALLS(1)EDS(1)DSNVESVR	D3ZU57_S62	1
AQEPS(1)PAKEK	D3ZU96_S935	1
ERPHFHS(1)PR	D3ZU96_S1126	1
HPANTYCNGGQHLGHGDRAS(1)PERR	D3ZU96_S1012	1
RAPAPPPPQPPPPS(1)PVVPNR	D3ZUI5_S356	1
LPHDATLGS(1)QQS(1)LVHLK	D3ZUI5_S34	1
RAPPPPS(1)PGLLGQDK	D3ZUI5_S316	1
ADRGGPAEEPS(1)PRGS(1)PR	D3ZXD8_S12	1
ADRGGPAEEPS(1)PRGS(1)PR	D3ZXD8_S16	1
HS(1)PVQMNR	D3ZYR1_S394	1
LSVS(1)S(1)NDTQESGNSSGPSPGAK	D4A631_S394	1
S(1)VDIHDSAQPR	D4A631_S1566	1
S(1)LGKPVK	D4A7T3_S810	1
CPEGS(1)PGS(1)PAPSLK	D4AAA5_S116	1
ARGS(1)PEDGPHEVSPLEEK	E9PT37_S1057	1
HPHPEDS(1)GKEEDLEPK	E9PT37_S789	1
GMGS(1)LDAMDKHLSSQNR	Q6P9U9_S416	1
EEAS(1)DDDMEGDEAVVR	M3ZCQ2_S225	1
DDS(1)LDLSPQGR	F1LP64_S1020	1
DDSLDLS(1)PQGR	F1LP64_S1024	1
GVKRS(1)AS(1)PDYNR	F1LP64_S75	1
MS(1)QLFHR	F1LP64_S430	1
SDSVLPASHGHLPQAGS(1)LER	F1LN69_S760	1
PKPVLFS(1)R	F1LYQ8_S332	1
RKS(1)QMEEVQDELFQR	F1M3L7_S685	1
QTPQAPQS(1)PR	F1MA98_S2070	1
TDGFAEAIHS(1)PQVAGVPR	F1MA98_S2152	1
HGHVRS(1)LS(1)ERLLQLSLER	G3V735_S157	1
S(1)QGEEVDFAR	O08557_S33	1
S(1)VENLPECGITHEQR	O08561_S428	1
HGHFGWPGWEMGPPGNWS(1)PRPPR	O08623-2_S204	1
RFS(1)FCFS(1)PEPEAEAAAGPGPCER	O08623-2_S24	1
RFS(1)FCFS(1)PEPEAEAAAGPGPCER	O08623-2_S28	1
S(1)MVHPNVICDGCNGPVVGTR	O08623-2_S117	1
S(1)GEGEVSGLMR	O08629_S474	1
VPAS(1)PLPGLDR	O08679_S453	1
QRIS(1)QHGGS(0.989)S(0.009)T(0.001)SLSSTK	O08875_S40	1
S(1)GKS(1)PS(0.999)PS(0.001)PT(0.075)S(0.919)PGS(0.006)LRK	O08875_S20	1
S(1)VS(1)ASYQADAK	F1LPY9_S99	1
S(1)GEGLGVFQQSSK	O09014_S279	1
S(1)APPNLWAAQR	O35147_S137	1
GGEATWS(1)GS(1)EFEISFPDSPGSQAQVDHLPR	B1WBR1_S365	1
S(1)ELEQLRQEAEQLR	D4A752_S2	1
S(1)EPAVGPPR	O35413_S354	1
APT(1)PGGGHPDS(1)PGLPAPAGQQQR	O35430_S314	1
AQS(0.999)T(0.001)DS(1)LGTSSSLQSK	G3V9J7_S410	1
QRS(1)APDLK	F1M9C8_S1086	1
AEPAS(1)PAEAPQGDRR	O35821_S14	1
LSQVNGS(0.997)T(0.003)PVS(1)PVEPESK	O35821_S1283	1
NGS(1)RLDIVHENLK	G3V6J5_S92	1
RIS(1)MEDLNK	G3V6J5_S137	1
RLS(1)LPADIR	G3V6J5_S146	1
GTGQS(1)DDS(1)DIWDDTALIK	O35876_S25	1
GTGQS(1)DDS(1)DIWDDTALIK	O35876_S28	1
ADHRS(1)S(1)PNVANQPPS(1)PGGK	O35889_S1179	1
ADHRS(1)S(1)PNVANQPPS(1)PGGK	O35889_S1180	1
SSPNVANQPPS(1)PGGK	O35889_S1189	1
LFS(1)QGQDVSDK	O35889_S1804	1
S(1)QEELREEK	O35889_S1282	1
EVEDKES(1)EGEEEDEDEDLSKYK	O35986_S153	1
ENVEYIEREES(1)DGEYDEFGR	O35986_S120	1
S(1)RPS(0.097)S(0.903)PAVR	O35986_S290	1
YNLDAS(1)EEEDSNK	O35986_S188	1
RRHS(1)GQDVHVVLK	O35987_S176	1
S(1)PNELVDDLFK	O35987_S114	1
RHEEQQRELEDEEENS(1)DEDELDSHTMVK	B1WBQ5_S316	1
QLES(1)GGFEAR	O54924_S15	1
KADIDQS(1)PVSK	G3V6Y9_S685	1
S(1)ET(1)PPHWR	G3V6Y9_S354	1
SELNEIKENQRS(1)PVR	G3V6Y9_S395	1
HMS(1)ES(1)PNRKIEK	G3V6Y9_S411	1
HMS(1)ES(1)PNRKIEK	G3V6Y9_S413	1
S(0.003)PS(0.997)S(1)ES(1)EADNVDAQPQSTVRPEEIPPIPENR	G3V6Y9_S257	1
KES(1)APQVLLPEEEKIIVEETK	O55043_S560	1
KPS(1)DEEFAVR	O55043_S516	1
MS(1)GFIYQGK	O55043_S340	1
VLLLEANRHS(1)PGPER	O55156_S923	1
ANS(1)FVGTAQYVSPELLTEK	O55173_S244	1
RPS(1)GGKPEPDDAPPVTGAVELSSPEAPEAPSLAPK	F1LPP1_S1262	1
AAS(1)VECIS(0.992)PVT(0.008)PR	O70143-2_S354	1
KQS(1)NPLLIHVDTK	O70196_S667	1
VMRT(1)PGCQS(1)PGPGHRS(0.998)PDS(0.002)GHVAK	O70239_S485	1
REDS(1)PGPEVQPMDK	G3V8D6_S7	1
AVKS(1)LVK	P84025_S37	1
APTAAPS(1)PEPR	M0RBF0_S367	1
APTAAPS(1)PEPRDS(1)KDDVKK	M0RBF0_S373	1
SEPVKEEGS(1)ELEQPFAQATSSVGPDRK	M0RBF0_S235	1
S(1)VVS(1)FDKVK	M0RBF0_S624	1
S(1)VVS(1)FDKVK	M0RBF0_S627	1
AFS(1)DPFVEAEK	F1LRV4_S76	1
GDS(1)LILEHQWELEKLELLHEVEK	O88658-2_S1358	1
MADTGS(1)PGMQR	O88658-2_S1325	1
S(1)GLS(1)LEELR	O88658-2_S925	1
S(1)GLS(1)LEELR	O88658-2_S928	1
AGS(1)LKDPEIAELFFKEDPEK	O88664_S9	1
NS(1)PQALRR	O88664_S956	1
TAGAVAGKT(1)PDAS(1)PEPK	G3V8B6_S315	1
S(1)FGNPFEGSR	F1LPT4_S494	1
GNS(1)DGYIIPINK	O88923-3_S1391	1
AS(1)PGLLPVANGNGLNK	O89038_S231	1
LLS(1)PQQPALQR	O89038_S180	1
S(1)FRKVVR	G3V940_S2	1
VGAS(1)FLQR	P00507_S143	1
KEES(1)EES(1)DDDMGFGLFD	P02401_S102	1
KEES(1)EES(1)DDDMGFGLFD	P02401_S105	1
ANS(1)EVAQWR	P02563_SNA	1
EDS(1)QRPGAHLTVK	Q6P6G9_S95	1
S(0.001)KS(0.999)ES(1)PKEPEQLR	Q6P6G9_S6	1
S(1)EKS(1)VEAAAELSAKDLK	B3DM95_S2	1
S(1)EKS(1)VEAAAELSAK	B3DM95_S5	1
QQEGES(1)RLNLVQR	B5DEN4_S105	1
ATDAEADVAS(1)LNR	P04692_S87	1
HIADLAGNPEVILPVPAFNVINGGS(1)HAGNK	Q5EB49_S157	1
IEEELGS(1)KAK	Q5EB49_S419	1
S(1)FRNPLAK	Q5EB49_S427	1
S(1)ILKIHAR	Q5EB49_S2	1
TNTNVNCPIECFMPLDVQADRDDS(1)RE	F1LST1_S1846	1
LQS(1)IGTENTEENR	P05065_S46	1
LS(1)PDIVAEQK	P05982_S82	1
S(1)DAAVDTSSEITTK	P06302_S2	1
QRPAS(1)LVQDTTSAETPR	P06762_S242	1
AS(1)HLELNNGTK	P07943_S3	1
VES(1)LEQEAANER	P08592-2_S366	1
GFS(1)FVNPK	P09215_S662	1
ALS(1)FDNR	F1LMV8_S367	1
LAAGAES(1)PQPASGNSPSEDDR	F1LMV8_S328	1
LKS(1)VEDEMDS(1)PGEEPFYTGQGR	Q63785_S139	1
SVEDEMDS(1)PGEEPFYTGQGR	Q63785_S146	1
T(0.5)DS(0.5)REDEIS(1)PPPPNPVVK	P09456_S83	1
FQS(1)LGVAFYR	P09527_S72	1
RKPLNIDHLS(1)DDKLR	P09739-3_S187	1
QDS(1)NVNEEWK	B5DFA2_S853	1
VGS(1)LT(1)PPS(0.56)S(0.44)PK	P0C1X8_S619	1
NNLS(1)LGDALAK	P0C548_S422	1
ANS(1)QDSLASR	B5DFH2_S462	1
S(1)GPGVVTTKPR	B5DFH2_S519	1
RLS(1)LPGLLS(0.001)QVS(0.999)PR	P0C5Y8_S477	1
RQHKDS(1)PEILSR	P0C5Y8_S1329	1
SQVEDPLPPVFS(1)GT(1)PK	O89037_S259	1
MS(1)ADMSEIEAR	P0C8E4_S389	1
S(1)IQDLTVTGTEPGQVS(0.816)S(0.184)R	P0C8E4_S439	1
S(1)RS(1)PPDRDAAEPEPLVDQLIR	P0DL28_S82	1
S(1)RS(1)PPDRDAAEPEPLVDQLIR	P0DL28_S84	1
FHAQNLS(1)QVEQDGR	Q99P02_S193	1
EGS(1)FEAR	G3V845_S1248	1
DDGS(1)WEVIEGYR	P10860_S128	1
S(1)QADFDKAAEEVKR	P11030_S2	1
FIIGS(0.082)VS(0.918)EDNS(1)EDEISNLVK	P11497-2_S29	1
NS(1)LKEANHDGDFGITLAELR	P11505-4_S17	1
RQPS(1)IAS(1)QHHDIRVVNAFR	P11505-4_S1139	1
RQPS(1)IAS(1)QHHDIRVVNAFR	P11505-4_S1142	1
NFS(1)AAKS(1)LLNKK	F1LUE2_S294	1
NFS(1)AAKS(1)LLNKK	F1LUE2_S298	1
VRGELAPDAKS(1)FVLNLGK	P11762_S30	1
ARYPPS(1)PAK	P11883_S446	1
RVS(1)VCAETFNPDEEEDNDPR	G3V8Q6_S97	1
GVNFAEEPMRS(1)DS(1)ENGEEEEAAEAGAFNAPVINRFTR	P12369_S83	1
GVNFAEEPMRS(1)DS(1)ENGEEEEAAEAGAFNAPVINRFTR	P12369_S85	1
RAS(1)VCAEAYNPDEEEDDAESR	P12369_S112	1
ALS(1)KANSEVAQWR	G3V6D8_S1363	1
ANS(1)EVAQWR	G3V6D8_S1367	1
ANS(1)LAAALDKK	G3V6D8_S1438	1
MVVHES(1)EE	G3V6D8_S1938	1
KKHADS(1)AAELAEQIDNLQR	G3V6D8_S1200	1
LQDS(1)EEQVEAVNAK	G3V6D8_S1401	1
S(1)KQAFTQQIEELKR	G3V6D8_S1305	1
CGSGPVHISGQHLVAVEEDAES(1)EDEDEEDVKLLGMSGK	P13084_S125	1
LLGMS(1)GKR	P13084_S139	1
NQWQLS(1)LDDLKK	P13233_S169	1
GFGFVDFNS(1)EEDAKAAK	P13383_S622	1
LELQGPRGS(1)PNAR	P13383_S566	1
RAS(1)GQAFELILSPR	P13668_S16	1
RAS(1)GQAFELILS(1)PR	P13668_S25	1
DLS(1)LEEIQKK	P13668_S46	1
RKS(1)HEAEVLK	P13668_S63	1
KRPQRAT(1)S(1)NVFAMFDQSQIQEFK	Q63781_S20	1
S(1)EDEANRDR	P14659_S530	1
GKGS(1)GGLNLGNFFASR	P14925-3_S730	1
NFS(1)AAKS(1)LLK	P15791_S315	1
S(1)LLKKPDGVK	P15791_S319	1
S(1)LLKKPDGVK	P15791-2_S319	1
WRS(1)LQQLAEER	Q6IRK8_S1197	1
ALES(1)PERPFLAILGGAK	P16617_S203	1
VAAAPAPAPAPAPEPLRDS(1)AFDPK	P17209_S33	1
LAS(1)PELER	P17325_S73	1
GFQGS(1)FEELCR	P18163_S621	1
IQAAAS(1)PPANATAASDTNAGDR	P18266_S389	1
HKS(1)DFGKFVLSSGK	P18418_S44	1
YAKESLKEEDES(1)DDDNM	Q6IE67_S250	1
EKDS(1)PHMQDPNQADEEAMTQIIR	P18576_S320	1
MLQAIS(1)PKQS(0.998)PS(0.005)S(0.295)S(0.565)PT(0.136)HER	P19836_S315	1
KEES(1)EES(1)EDDMGFGLFD	P19944_S101	1
KEES(1)EES(1)EDDMGFGLFD	P19944_S104	1
ICS(1)FEEAKGLDR	P20651_S479	1
HGS(1)LGFLPR	P21531_S13	1
GELDCHQLADS(1)LQE	P21744_S251	1
APS(1)WIDTGLSEMR	P23928_S59	1
S(1)RDAT(1)PPVS(1)PINMEDQER	P24898_S248	1
S(1)RDAT(1)PPVS(1)PINMEDQER	P24898_S256	1
HGES(1)AWNLENR	P25113_S14	1
NLQS(1)VDMK	O70509_S357	1
YHGHS(1)MSDPGVS(1)YR	Q4FZZ4_S300	1
IGS(1)DPLAYEPK	P26431_S707	1
S(1)PQHLFRPR	F1LV12_S233	1
ALS(1)DVT(1)DEEEVQVDPR	P27704_S386	1
GHLS(1)EGLVTK	P27704_S189	1
VRMS(1)ADAMLK	F8WG17_S114	1
DDKHGGYENAVHS(1)GALDD	P28480_S551	1
S(1)IEEAIPAVCK	P28576-2_S87	1
LDS(1)QKHIDFSLR	M0RB65_S149	1
S(1)LDIQCEQLSDAR	E2RUH2_S2	1
RDS(1)VLAASR	F1LN60_S1442	1
RFS(1)FKKS(1)FK	F1LMW7_S152	1
RFS(1)FKKS(1)FK	F1LMW7_S156	1
LSGFS(1)FKK	F1LMW7_S163	1
SPTNSTGMWKDS(1)PK	P30560_S410	1
QDVDNAS(1)LAR	P31000_S214	1
ILLAELEQLKGQGKS(1)R	P31000_S144	1
KVES(1)LQEEIAFLKK	P31000_S226	1
FKVES(1)FR	P31044_S153	1
GAS(1)QAGMTGYGRPR	P31232_S186	1
HVIGLQMGS(1)NR	P31232_S181	1
NFRLS(1)NDDIK	E9PSM5_S434	1
INQMVCNS(1)DR	R9PXV5_S834	1
IEDVGS(1)DEEDDSGKDKK	P34058_S255	1
ADS(1)KES(1)LKAAPK	P34926_S319	1
ADS(1)KES(1)LKAAPK	P34926_S322	1
ELALS(1)S(1)PEDLTQDFEELKREER	P34926_S526	1
ELALS(1)S(1)PEDLTQDFEELKREER	P34926_S527	1
GEPVGGQKEPVPAWEGKS(1)PEQEVR	P34926_S1643	1
GPDS(1)GAEVEKEKETWEER	P34926_S611	1
HTQEALKAS(1)PK	P34926_S690	1
KLS(1)KPDLKPFTPEVR	P34926_S460	1
PAS(1)PALS(1)EGSSSEATTPVISSVAER	P34926_S2221	1
S(1)PFEIIS(1)PPAS(1)PPEMTGQR	P34926_S1757	1
S(1)PFEIIS(1)PPAS(1)PPEMTGQR	P34926_S1763	1
S(1)PFEIIS(1)PPAS(1)PPEMTGQR	P34926_S1767	1
VPS(1)APGQES(1)PVPDTESTAPMR	P34926_S1778	1
VPSAPGQES(1)PVPDTESTAPMR	P34926_S1784	1
RPAGGGLGAVS(1)PALS(1)GGQAR	D4A376_S20	1
RPAGGGLGAVS(1)PALS(1)GGQAR	D4A376_S24	1
ALQHSYLHKEES(1)DPE	P35426_S300	1
S(1)VIEPLPVTPTR	P35465_S203	1
AEEDEILNRS(1)PR	P35565_S582	1
S(1)RES(1)LNVDVVK	D3ZHG2_S524	1
S(1)RES(1)LNVDVVK	D3ZHG2_S521	1
ARAAEELS(1)G	M0R3V2_S508	1
RKRDS(1)DS(1)DADEATPTTTPR	M0R3V2_S452	1
RKRDS(1)DS(1)DADEATPTTTPR	M0R3V2_S454	1
VYENVGLMQQQRS(1)FR	P41499-2_S591	1
AGKES(1)EEEEEDTEQNKK	F1LPS3_S567	1
RAS(1)S(1)PFRR	F1LPS3_S627	1
RAS(1)S(1)PFRR	F1LPS3_S628	1
VADNS(1)FDAKR	F1LPS3_S648	1
LMDTNAKGNKRS(1)R	P42346_S2442	1
AQIGGPES(1)EQS(1)GAK	G3V913_S200	1
AQIGGPES(1)EQS(1)GAK	G3V913_S203	1
S(1)PS(1)WEPFR	G3V913_S13	1
S(1)PS(1)WEPFR	G3V913_S15	1
S(1)LPEVLR	P43145_S150	1
AS(1)GVAVSDGVIK	P45592_S3	1
AVLFCLS(1)EDKK	P45592_S41	1
RLGS(1)QT(1)P	P46933-2_S706	1
S(0.003)GS(0.997)PS(1)DNS(1)GAEEMEVALAKPK	P47196_S126	1
S(0.037)GS(0.963)PS(1)DNS(1)GAEEMEVALAKPK	P47196_S129	1
LGADES(1)EEEGR	G3V700_S85	1
NFGPKGFGFGQGAGALVHS(1)E	P47875_S192	1
CLIKS(1)PDRLADINYEGR	P49793_S839	1
GDTAQEICS(1)PR	P49793_S1027	1
YGLQDS(1)DEEEEEHPPK	P49793_S888	1
THS(1)EGS(1)LLQEAR	G3V9Q2_S318	1
QGLNNS(1)PPVK	D3ZLW4_S960	1
EQES(1)S(1)GEEDNDLSPEEREKKR	P50411_S121	1
EQES(1)S(1)GEEDNDLSPEEREKKR	P50411_S122	1
T(0.001)REQES(0.999)S(1)GEEDNDLS(1)PEEREK	P50411_S130	1
GIGFGQGAGCLSTDTGEHLGLQFQQS(1)PKPAR	G3V7U0_S95	1
GIEPGS(1)LR	G3V9H0_S696	1
S(1)DNDDIEVES(1)DEEQPRFQSAADKR	P52164_S2	1
S(1)DNDDIEVES(1)DEEQPR	P52164_S11	1
S(1)DNDDIEVESDADKRAHHNALER	P52164-2_S2	1
S(1)DNDDIEVES(1)DADKRAHHNALER	P52164-2_S11	1
RAS(1)LQWFNK	G3V659_S518	1
LAS(1)PELER	P52909_S100	1
QKQIS(1)VR	P53534_S15	1
SKES(1)LQEAGKSDANTDLIGGSPK	P53987_S213	1
LKS(1)KES(1)LQEAGK	P53987_S210	1
FHDIISDAEIEIVKDLAKPRLS(1)R	P54001_S361	1
NNS(1)FVNEIISR	B1WBQ7_S921	1
NLEQILNGGES(1)PKQKGQEIK	Q1KLB7_S227	1
RPSGDVLETFNFLENADDS(1)DEEENDMIEGIPEGKDK	Q1KLB7_S255	1
WMFKEDHS(1)LEHR	P60522_S10	1
DSYVGDEAQS(1)KR	P60711_S60	1
YFDS(1)GDYNMAK	P60841-2_S62	1
RAS(1)T(1)IEMPQQAR	P61016_S16	1
LGLHS(1)LR	P84082_S147	1
QLS(1)ALHR	P61314_S34	1
S(1)LQS(1)VAEER	P61314_S97	1
S(1)LQS(1)VAEER	P61314_S100	1
LGLQS(1)LR	P61751_S147	1
RDYDDMS(1)PR	P61980_S284	1
GS(1)YGDLGGPIITTQVTIPK	P61980_S379	1
S(1)DKPDMAEIEKFDKSK	P62329_S2	1
FLGS(1)DES(1)EDDQELVEAFLRR	P62521_S141	1
FLGS(1)DES(1)EDDQELVEAFLRR	P62521_S144	1
AHS(1)IQIMK	F1M0K6_S123	1
KSSGEIVYCGQVFEKS(1)PLR	F1M0K6_S71	1
RIS(1)GLIYEETR	P62804_S48	1
AKS(1)IVFHR	Q66H11_S135	1
KQHS(1)LLKR	P62845_S55	1
S(1)AINEVVTR	D3ZX87_S14	1
LRS(1)EENE	D4A412_S123	1
S(1)VGDGETVEFDVVEGEK	F1LPL7_S100	1
RHS(1)HS(1)HS(0.733)PMS(0.259)T(0.007)R	P62997_S95	1
S(1)PS(1)PYYSR	P62997_S264	1
RS(1)PS(1)PYYSR	P62997_S266	1
S(1)DS(1)GEQNYGERESR	P62997_S2	1
LDS(1)PGNLDTLQAK	Q643W9_S21	1
DIS(1)ENKR	M0RCB1_S249	1
ADKPDMGEIAS(1)FDK	P63312_S12	1
ETIEQEKRS(1)EIS	P63312_S41	1
EKFS(1)FEPK	P67999-2_S404	1
FIGS(1)PRT(1)PVS(1)PVK	P67999-2_S418	1
FIGS(1)PRT(1)PVS(1)PVK	P67999-2_S424	1
T(0.008)PVS(0.992)PVKFS(1)PGDFWGR	P67999-2_S429	1
FLENAAADFS(1)DEDEDEDIDGREK	G3V6L8_S245	1
AHLS(1)ENELEALEK	P70501_S719	1
GLVAAYSGES(1)DS(1)EEEQER	P70501_S658	1
GLVAAYSGES(1)DS(1)EEEQER	P70501_S660	1
RPES(1)DEDSLGSSGR	Q6P757_S469	1
QAS(1)PLVHR	P70605_S160	1
QGS(1)QLNLNDHLLGHSPSSTATSGPGGGSR	P70605_S129	1
S(1)QNNFVAILDLPEGEHQYK	P80386_S108	1
AGS(1)PLCNSNLQDS(1)EEDVEPPSYHLFREDATLPSLSK	D4AD82_S975	1
AGS(1)PLCNSNLQDS(1)EEDVEPPSYHLFREDATLPSLSK	D4AD82_S985	1
AS(0.984)PS(0.016)CFHS(1)EDEDSLK	P81377_S9	1
DKEVS(1)DDEAEEKEEK	P82995_S231	1
ESDDKPEIEDVGS(1)DEEEEEKK	P82995_S263	1
LGIHEDS(1)QNR	P82995_S454	1
AIT(1)GAS(1)LADIMAK	P83732_S86	1
AKLNWLSVDFNNWKDWEDDS(1)DEDMSNFDR	B2GV92_S113	1
GKS(1)PPPEFAK	Q56R20_S244	1
S(1)T(1)PGKENFR	Q56R20_S2	1
GLPPS(1)MER	P84586_S349	1
AEQS(1)LHDLQER	P84903_S257	1
LPDS(1)PALAK	P84903_S575	1
LTEPQHGLGS(1)QR	P84903_S512	1
SHELDIDENPDS(1)EVDDNGFHLGFK	P85107_S431	1
KVS(1)VNVK	G3V8L9_S120	1
AANFENHS(1)GR	R9PXU6_S637	1
ALAS(1)IDS(1)KLNQAK	R9PXU6_S272	1
ALAS(1)IDS(1)KLNQAK	R9PXU6_S275	1
GQGAS(1)PVAMQK	R9PXU6_S346	1
AVAGNIS(1)DPGLQK	R9PXU6_S809	1
GWLRDPNAS(1)PGDAGEQAIR	R9PXU6_S290	1
S(1)FDHLISDTK	F1LM28_S2512	1
RAS(1)APLPGFSTPGR	P97541_S16	1
SDEEDEDS(1)DFGEEQR	G3V9J8_S695	1
DQENCNAS(1)PEAGAGAHAGGDSFPALASSLEEK	Q76LH9_S29	1
ARS(1)PQELDQGTGAALCFFNPLFPGDLGPTKR	P97680_S209	1
EGS(1)QGELTPANSQSR	P97834_S454	1
AS(1)PLRFDGR	P97852_S3	1
QAS(1)FQER	Q30A71_S937	1
RQS(1)IPEEFK	Q30A71_S43	1
AAVQELS(1)GS(1)ILTSEDPEER	P97887_S366	1
HQS(1)VQLPR	D3ZB30_S412	1
MPFQAS(1)PGGK	F1LWH6_S228	1
VLEKS(1)PGK	F1LWH6_S215	1
VVS(1)GEQS(0.372)T(0.627)EGSFSLR	D3ZAA3_S313	1
NCEEVGLFNELAS(1)PFENEFKK	Q00969-2_S72	1
NDS(1)VIVADQTPTPTR	Q00969-2_S44	1
S(1)DQDHS(1)MDEVTAVK	Q01714_S2	1
QIS(1)QDVKLEPDILLR	Q02356_S113	1
S(1)LAESELR	Q02356_S79	1
ANS(1)MEGLMPR	F1LSD1_S574	1
VKEVHDELEDLPS(1)PPPPLS(0.995)PPPT(0.004)T(0.001)SPHK	F1LN62_S61	1
GLKEGINPGYDDYADS(1)DEDQHDAYLER	Q04931_S444	1
AEPEKS(1)EGAAEEQPEPAPAPEQEAAAPGPAAGGEAPK	Q05175_S91	1
GGS(1)KQQS(1)EEDLLLQDFSR	Q08013_S7	1
QQS(1)EEDLLLQDFSR	Q08013_S11	1
KLS(1)EADNR	Q08013_S105	1
QGDNIS(1)DDEDEVR	G3V8I4_S15	1
S(1)PLIESTANMENNQPQK	Q10728_S299	1
RIS(1)EMEEELK	Q10728_S997	1
RPLS(1)VDKHGR	Q157S1_S120	1
TLS(1)DPPS(1)PLPHGPPNK	F1M0L1_S855	1
LES(1)LNIQR	Q1JU68_S584	1
KGS(1)S(1)GNAS(1)EVSVACLTER	Q2KN99_S385	1
KGS(1)S(1)GNAS(1)EVSVACLTER	Q2KN99_S386	1
KGS(1)S(1)GNAS(1)EVSVACLTER	Q2KN99_S390	1
QLS(1)LRINELPSTMQR	Q3MUI1_S283	1
GGGS(1)FVQNNQPVGLRGGGGK	Q2PQA9_S945	1
ETPQPEGGPPS(1)PAGT(1)PPQPK	Q2PS20_S479	1
S(1)PARPAS(1)EHMAIEALQPPPAPSREPEVALYR	Q2PS20_S527	1
S(1)PARPAS(1)EHMAIEALQPPPAPSREPEVALYR	Q2PS20_S533	1
KVS(1)DKEKIDQLQEELLHTQLK	Q2TA68_S210	1
GLGS(1)PEPGTTAPYLGR	Q2THW7_S621	1
NAS(1)VDEEIENPYWSVR	Q2VUH7_S191	1
AS(1)PPPQGPLPGPPGALHR	Q2YDU3_S64	1
QAPGVGAVGGAS(1)PEREEVGAGYNS(1)EDEYEAAAAR	Q2YDU3_S165	1
NGS(1)PPPGAPASR	Q3B8N7_S62	1
EMKAEEPS(1)EEEADAPKPK	M0R965_S118	1
EANGDVGEKS(1)PGLK	M0R965_S144	1
HSVSNGPGSHLIEDEELEDTGEGS(1)EDEWEQVGPK	Q3KR59_S572	1
NKLDS(1)LEK	Q3KR97-2_S89	1
QGS(1)PVPTCGPLTDEDVVR	Q3KRC5_S267	1
VPS(1)AGDVER	Q3KRD5_S186	1
AAEPLPLPAS(1)PGRDQR	Q3KRF3_S67	1
SSHYGGS(1)LPNVNQIGCGLAEFQSPLHSPLDSSR	F1MA21_S70	1
KEEENVDS(1)DDEGELQDLLSQDWR	Q3MHS2_S349	1
S(1)AEREATEAATVAAAAEAR	Q3MIE4_S2	1
GS(1)PIILPK	Q3MJK5-2_S422	1
HLLTDLPLPPELPGGDPS(1)PPDS(1)PEPK	Q3MJK5-2_S677	1
HLLTDLPLPPELPGGDPS(1)PPDS(1)PEPK	Q3MJK5-2_S681	1
HS(0.03)S(0.97)IS(1)PVRLPLNSSLGAELSR	Q3MJK5-2_S384	1
S(1)LS(1)RS(1)PISSR	Q3MJK5-2_S340	1
S(1)LS(1)RS(1)PISSR	Q3MJK5-2_S342	1
KAAVLS(1)DS(1)EDEDKASAAK	Q3SWT4_S342	1
AAVLS(1)DS(1)EDEDKASAAK	Q3SWT4_S344	1
TVAS(1)DS(1)EEEVGKEESSVK	Q3SWT4_S385	1
GLHS(1)S(1)DS(1)EEEEPKR	Q3SWT4_S306	1
GLHS(1)S(1)DS(1)EEEEPKR	Q3SWT4_S307	1
GLHS(1)S(1)DS(1)EEEEPKR	Q3SWT4_S309	1
VIS(1)DADDS(1)DS(1)DVVSDKSGKR	Q3SWT4_S360	1
VIS(1)DADDS(1)DS(1)DVVSDK	Q3SWT4_S365	1
ADLEEQLS(1)DEEKVR	Q3T1K5_S9	1
KKS(1)EPDDELLFDFLNSSQKEPTGR	Q3ZU82_S116	1
SQS(1)LKS(1)IPEK	Q498T9_S215	1
VPS(1)PHHEPR	Q499S9_S61	1
AEEEGGS(1)DGS(1)AAEAEPR	Q4G061_S114	1
AEEEGGS(1)DGS(1)AAEAEPR	Q4G061_S117	1
AKPAAQS(1)EEETAAS(1)PAAS(0.999)PT(0.001)PQSAQEPSAPGK	Q4G061_S75	1
GT(0.99)PT(0.01)QS(1)PVVGR	F1M9N7_S181	1
SSEVLPASIEPPNVEGKPGAS(1)DS(1)EEERQK	Q4KLI2_S22	1
SSEVLPASIEPPNVEGKPGAS(1)DS(1)EEERQK	Q4KLI2_S24	1
DVLLSSVRDPVPMRRDS(1)DS(1)EDD	Q4KLJ8_S237	1
KKEPAISSQNS(1)PEAR	Q4KLL0_S100	1
APLATIADQQQLHLS(1)PLKR	D4A7M6_S20	1
LNLS(1)GQKK	Q4KLN7_S296	1
NLGS(1)INTELQDVQR	Q4KM74_S137	1
FPS(1)PHPS(1)PAK	Q4KM77_S326	1
FPS(1)PHPS(1)PAK	Q4KM77_S330	1
RAQS(1)VER	Q4KM77_S56	1
RAS(1)S(1)LLAQR	Q4KM77_S46	1
RAS(1)S(1)LLAQR	Q4KM77_S47	1
S(1)MS(1)ENAVRQNGQLVR	Q4KM98_S129	1
S(1)MS(1)ENAVRQNGQLVR	Q4KM98_S131	1
HPPLS(1)PHGK	Q4KMA0_S301	1
HDS(1)PDLELPK	G3V8F3_S296	1
HDT(1)PDAS(1)PPRRVR	G3V8F3_S135	1
VRHDT(1)PDPS(1)PPRR	G3V8F3_S161	1
HGT(1)PEPS(1)PPRR	G3V8F3_S148	1
VHHDS(1)PDPS(1)PPRR	G3V8F3_S195	1
VHHDS(1)PDPS(1)PPRR	G3V8F3_S199	1
YEHDS(1)DLS(1)PPR	G3V8F3_S340	1
YEHDS(1)DLS(1)PPR	G3V8F3_S343	1
IACEEEFS(1)DS(1)DEEGEGGR	Q4QQW4_S421	1
IACEEEFS(1)DS(1)DEEGEGGR	Q4QQW4_S423	1
MLPHAPGVQMQAIPEDAIPEES(1)GDEDEEDPDKR	Q4QQW4_S393	1
MRKES(1)PPPLVPPAAR	Q4QR85_S5	1
AAAGPGAALS(1)PR	Q4V7A6_S11	1
IGELGAPEVWGLS(1)PK	Q4V7C9_S147	1
GRENPGQVS(1)PFFNSEEAES(1)GEDEDIVGPMPAK	Q4V893_S138	1
GRENPGQVS(1)PFFNSEEAES(1)GEDEDIVGPMPAK	Q4V893_S148	1
QDDS(1)PPRPIIGPALPPGFIK	Q4V893_S106	1
IGPDCEETLPDLPS(1)PDADHR	Q4V8C2_S437	1
NQLNPIGS(1)LQELAIHHGWR	G3V7J2_S130	1
MGPFVERGPDEAIEDGEEGS(1)EDDAEWVVTK	Q4V8H8_S438	1
LPNS(1)VLGR	Q4V8H8_S484	1
SQKDAEEAEEQPMAVS(1)R	Q4V8I2_S178	1
KQS(1)LFQEPGLDVDA	Q4V8I4_S440	1
S(1)AGEDNDGPVLTDEQK	Q4V8I5_S142	1
APKS(1)PLAPELIQAK	Q4V9H5_S368	1
MS(1)PLPHDS(1)PLIEKPGLGR	F1LSE5_S592	1
MS(1)PLPHDS(1)PLIEKPGLGR	F1LSE5_S598	1
NDQEPPPEALDFS(1)DDEKEKEAK	F1LMR4_S280	1
NGPLNES(1)QEEEEDSEQGSNLNR	F1LRI6_S324	1
RDS(1)DGVDGFEAEGK	B1WC00_S108	1
DEYEEDS(1)S(1)DEEDIR	Q562C2_S111	1
DEYEEDS(1)S(1)DEEDIR	Q562C2_S112	1
NLS(1)DLLEK	Q566E5_S422	1
AS(1)PGKDNYR	Q56R15_S3	1
AAAQDINPADDPNNQGEDEFEEAEQVREENLPEES(1)EERK	Q5BJK8_S538	1
QQAHS(1)DAVENDVAQGAEDQGIPEEEGGAYDRDNQR	Q5BJK8_S443	1
ANS(1)DIISLNFR	Q5BJX5_S297	1
S(1)PGPPPPVGVK	M0R567_S69	1
KAS(1)PEPPDSAESALK	M0R567_S533	1
SLHRPFDDREAQELGS(1)PEDR	Q5FVC2_S931	1
LES(1)FES(1)LRGER	Q5FVC2_S646	1
LES(1)FES(1)LRGER	Q5FVC2_S649	1
LS(1)PPHS(1)PR	Q5FVC2_S955	1
LS(1)PPHS(1)PR	Q5FVC2_S959	1
QHS(1)LLQEELRR	Q5FVC2_S811	1
RRS(1)LPAGDALYLSFNPPQPSR	Q5FVC2_S885	1
QAS(1)PAWK	Q5FVH7_S170	1
RQS(1)QQLPEEDCMQLNPSFK	Q5FVJ3_S62	1
QLS(1)LPLTQSK	Q5FVM6_S565	1
HPEPVPEEGS(1)EDELPPQVHKV	Q5FWU3_S828	1
ALS(1)AES(1)EVEEPARGPGEAR	Q5FWU5_S96	1
ALS(1)AES(1)EVEEPARGPGEAR	Q5FWU5_S99	1
DLFNGLDS(1)EEEENDGEEEVRPSKDEIGSSSGK	Q5HZA4_S99	1
GAGQQQS(1)QEMMEVDR	Q5HZV9_S12	1
HGGGIVADLS(1)QQS(1)LKDGVER	Q5HZV9_S44	1
HGGGIVADLS(1)QQS(1)LKDGVER	Q5HZV9_S47	1
VES(1)EES(1)GDEEGKKHGGGIVADLSQQSLK	Q5HZV9_S24	1
VES(1)EES(1)GDEEGKKHGGGIVADLSQQSLK	Q5HZV9_S27	1
EAGS(1)VNGDPVLSGTK	Q5I034_S238	1
EAAS(1)PVVQEAS(1)PELSPEER	Q5I0E3_S41	1
S(1)DQEAKPSTEDLGDKKEGEYIK	Q5I0H3_S2	1
GDS(1)PVNGLLK	Q5I0H5_S368	1
QSHDENLIS(1)P	Q5I0L4_S319	1
AIS(1)PLANGGVPTAVPK	Q5I0L7_S156	1
ASVS(1)DLS(1)PR	Q5M7V8_S243	1
ERS(1)PALKS(0.858)PLQS(0.142)VVVR	Q5M7V8_S248	1
ERS(1)PALKS(1)PLQSVVVR	Q5M7V8_S253	1
MDS(1)FDEDLARPSGLLAQER	Q5M7V8_S572	1
GGFS(1)DADVK	Q5M7V8_S379	1
KS(1)PEIHRR	Q5M7V8_S669	1
KHGLTHEELKS(1)PR	Q5M7V8_S695	1
SPVGKS(1)PPATGSAYGSSQK	Q5M7V8_S320	1
SNWQNYRQAYS(1)PR	Q5M7V8_S119	1
TDTEKPFRGS(1)QS(1)PKR	Q5M7V8_S403	1
TDTEKPFRGS(1)QS(1)PKR	Q5M7V8_S405	1
WAHDKFS(1)GEEGEIEDDESGTENREEK	Q5M7V8_S924	1
VGS(1)LDNVGHLPAGGTVK	Q5M7W5_S978	1
STLPVDEGS(1)PLEKLEQK	Q5M7W5_S618	1
MES(1)PEGAGPGEITK	Q5M831_S3	1
DWDKES(1)EGEEPADGQAGSASH	Q5M947_S265	1
KGES(1)PQHEPLSSK	Q5M954_S147	1
KS(1)PEGDPLLEYSTFNFWR	Q5M971_S60	1
DRDS(1)QILQAQEEERDFNNAR	Q5M9G6_S163	1
S(1)GDALATVVVK	Q5M9G6_S18	1
QERLS(1)PEPVAHR	Q5M9G6_S33	1
RPDAPAAS(1)PPPPAAESGSAGHR	Q5M9G6_S48	1
S(1)ELS(1)DEAS(1)EPELLNR	Q5M9H0_S2	1
S(1)ELS(1)DEAS(1)EPELLNR	Q5M9H0_S5	1
S(1)ELS(1)DEAS(1)EPELLNR	Q5M9H0_S9	1
GKS(1)LDQCAEILQKK	Q5PPF5_S349	1
GS(1)PHYFSPFRPY	Q5PPI1_S211	1
GS(1)PHYFS(1)PFRPY	Q5PPI1_S216	1
LNLNES(1)PIK	Q5PQK4_S688	1
RLEDLFIVIS(1)DS(1)DGEETKEENGLQK	Q5PQK4_S44	1
AAS(1)LNYLNQPNAAPLQTSR	Q5PQM2_S590	1
RLLPAGEALDVS(1)S(1)EDEGPAPR	Q5PQM8_S254	1
RLLPAGEALDVS(1)S(1)EDEGPAPR	Q5PQM8_S255	1
KLS(1)GDQITLPTTVDYSSVPK	Q5PQP2_S36	1
LHLES(1)PQPS(1)PK	Q5PQP4_S137	1
LHLES(1)PQPS(1)PK	Q5PQP4_S141	1
DGS(1)EDPSTNVMQK	Q5PQS6_S53	1
WKEPGSSGPQNLS(1)GPGGR	Q5PQS6_S32	1
SES(1)GHS(1)QPGLYGIER	Q5PQS6_S7	1
LPVS(1)PVKEDTQK	Q5RJM0_S244	1
ALDISLS(1)S(1)EEEGDEEESAAETK	Q5RJT2_S335	1
ALDISLS(1)S(1)EEEGDEEESAAETK	Q5RJT2_S336	1
QAS(1)EEEEEREEEEQLNR	Q5RJT2_S353	1
KEVLDAS(1)DKEGLS(1)PAKR	Q5RKH1_S88	1
KEVLDAS(1)DKEGLS(1)PAKR	Q5RKH1_S94	1
KKS(1)PIVNER	Q5RKH1_S278	1
S(1)RS(1)PLLNDRR	Q5RKH1_S366	1
S(1)RS(1)PLLNDRR	Q5RKH1_S368	1
S(1)KS(1)PVDLRDK	Q5RKH1_S292	1
S(1)KS(1)PVDLRDK	Q5RKH1_S294	1
S(1)RS(1)PS(1)PDDILER	Q5RKH1_S576	1
S(1)RS(1)PS(1)PDDILER	Q5RKH1_S578	1
S(1)RS(1)PS(1)PDDILER	Q5RKH1_S580	1
VQSGMGLILQGYES(1)GS(1)EEEGEIHEK	Q5RKH1_S143	1
VQSGMGLILQGYES(1)GS(1)EEEGEIHEK	Q5RKH1_S145	1
KIQPQLPDEDGNES(1)DKEDEQPQVVVLK	Q5RKH3_S50	1
TNEDDVNKQS(1)PVRK	Q5RKH3_S130	1
RLVDS(1)DGS(1)LAEVPKEAPK	Q5RKL5_S17	1
RLVDS(1)DGS(1)LAEVPKEAPK	Q5RKL5_S20	1
RYS(1)DFEWLR	B0BMY2_S72	1
DQDS(1)S(1)DDERALEDWVSSETTALPRPR	Q5U2M6_S123	1
DQDS(1)S(1)DDERALEDWVSSETTALPRPR	Q5U2M6_S124	1
VHGHS(1)DEEEEEEQPR	Q5U2M6_S99	1
MS(1)QQPVAEDAGTECAAAVSEQK	F1LQA8_S558	1
S(1)PAAPVEQVVVR	F1LQA8_S589	1
VLLAEDS(1)EEEGDFPSGR	F1LQA8_S168	1
MEGAEGNAGQPGPAERS(1)HR	Q5U2R3_S17	1
QGS(1)VVCSR	Q5U2R3_S409	1
QLSSSHGSYTVVQPNDNS(1)PEQG	Q5U2R3_S462	1
FS(1)CDIEQLK	Q5U2T3_S338	1
MS(1)LDGNPK	Q5U2T3_S159	1
NLTANDPSQDYVAS(1)DGEEDPEVEFLK	Q5U2T8_S202	1
GGGS(1)EDEPSPGGLTERK	Q5U2U7_S94	1
ARS(1)APPMEGAR	Q5U2W6_S53	1
KGAAEEADS(1)EDS(1)DAEEKPVKQEDFPK	Q5U2Y6_S95	1
KGAAEEADS(1)EDS(1)DAEEKPVKQEDFPK	Q5U2Y6_S98	1
TTQSLQDFPVADS(1)EEEAEEEFQK	Q5U2Y6_S210	1
HGS(1)PLPAGPCLFGLPLTTAPSGYSSGGVPSAYPELHAALDR	Q5U2Z2_S185	1
NGS(1)EADIDESLYSR	Q5U300_S46	1
RKS(1)ALALR	F1LPQ9_S850	1
YKDIIRQPS(1)EEEIIK	Q5U318_S116	1
ALEAASLSQQCPSLPGS(1)DS(1)EEEEEVGR	Q5U4F0_S62	1
ALEAASLSQQCPSLPGS(1)DS(1)EEEEEVGR	Q5U4F0_S64	1
ESAS(1)PNSSHTLSR	Q5U4F0_S177	1
NFS(1)DNQLQEGK	Q5XFX0_S163	1
DLEFCS(1)T(1)EEEKEPGDRK	M0RC12_S335	1
T(1)AS(1)EGS(1)EAETPEAPKQPAK	M0RC12_S254	1
TAS(1)EGS(1)EAETPEAPKQPAKK	M0RC12_S257	1
S(1)PGRVS(0.931)PPT(0.069)PAR	Q5XI06_S37	1
LLS(1)PIASNR	Q5XI28_S576	1
AEQEPTAEQLAQIAAENEEDEHS(1)VNYKPPAQK	Q5XI73_S24	1
S(1)IQEIQELDKDDESLR	Q5XI73_S34	1
SIQEIQELDKDDES(1)LRK	Q5XI73_S47	1
KDELS(1)DWS(1)LAGEDDRETR	Q5XI81_S449	1
KDELS(1)DWS(1)LAGEDDRETR	Q5XI81_S452	1
ELS(1)LDDPEVEQVR	Q5XI97_S174	1
S(1)PPKVPIVIQDDSLPTGPPPQIR	D3ZF31_S20	1
DSNPEGPGSERGPS(1)V	Q5XIB1_S316	1
AEKGS(1)EEEEAVPDGPVAEYR	Q5XIB2_S343	1
EEVIPRS(1)PEPCPGQQAPGPEPSQPAQELAFQAPS(0.591)S(0.409)PER	Q5XIB5_S142	1
QDAGFGS(1)PQR	Q5XIB5_S81	1
GQLDLS(1)QEEP	Q5XIC4_S257	1
LPS(1)LNKLR	Q5XIE0_S62	1
NAS(1)VPNLRGS(1)EER	Q5XII9_S100	1
NAS(1)VPNLRGS(1)EER	Q5XII9_S107	1
RRS(1)S(1)DEDAAGEPK	Q5XIL3_S204	1
RRS(1)S(1)DEDAAGEPK	Q5XIL3_S205	1
VQAMQIS(1)EKEDDDNEKR	Q5XIM5_S131	1
RAPS(1)PIPK	Q5XIR9_S98	1
QAS(1)VDDSREEGKA	Q5XIS1_S642	1
RQS(1)FAVLR	Q5XIS1_S37	1
DPLS(1)PFAVGGEDLDPFGCQR	F1M7S2_S189	1
DFS(1)LEQLR	Q5XIU9_S98	1
ART(1)VHLDS(1)EEDDDLFDDPLLTHSR	Q5XIX3_S385	1
KDS(1)VPQVLLPEEEKLIIEETR	D3ZWQ8_S680	1
MS(1)GFMYQGK	D3ZWQ8_S488	1
ASVVNGTGT(1)PGQS(1)PGAGR	F1LQS1_S377	1
GGS(1)LPPVKR	F1LQS1_S618	1
NNMS(1)PHGIPAR	F1LQS1_S440	1
WLDGAS(1)FDNER	H9KVE3_S32	1
LREQGAES(1)R	Q62733_S155	1
GPPDFS(1)S(1)DEEREPTPVLGSGASVGR	Q62733_S66	1
GPPDFS(1)S(1)DEEREPTPVLGSGASVGR	Q62733_S67	1
AEFLNKS(1)VQK	G3V9E3_S395	1
AS(1)GDKEAEGAPQVEAGK	G3V9E3_S258	1
MQNNS(1)AENETAEGEEKGESR	G3V9E3_S135	1
AGKLS(1)PLK	Q62751_S135	1
PLNAVS(1)QDGKETK	Q62764-2_S266	1
SPAASGAPQAPAPAALLAGS(1)PGGDAAPGPAPASSAPAGSEDAEKK	Q62764-2_S52	1
AALGLQDS(1)DDEDAAVDIDEQIESMFNSK	Q62780_S804	1
KSLDS(1)DES(1)EDEDDDYQQKR	Q62785_S60	1
KSLDS(1)DES(1)EDEDDDYQQKR	Q62785_S63	1
GES(1)IEPLDPSEK	G3V6N1_S684	1
SGMNS(1)PLR	Q62806_S665	1
DAS(1)PGPLIDVSNISTPR	M0RBF8_S226	1
DGS(1)LNQSSGYR	Q62844_S21	1
NMS(1)PDLR	D3ZCH7_S42	1
IQQNQS(1)IR	F1LQT3_S1304	1
EEALDEAEEPES(1)PPPPPRS(0.996)PS(0.957)PEPT(0.045)VVDT(0.001)PSHASQSAR	Q62901_S1098	1
KQPAS(1)PDGRAS(1)PVNEDVR	Q62901_S593	1
KQPAS(1)PDGRAS(1)PVNEDVR	Q62901_S599	1
NQPS(1)PQAGLAGPGPSGYGAARPTIPAR	Q62910-6_S759	1
RGS(1)QGDIKQQNGPPR	Q62920_S228	1
NS(1)PGEPVWK	Q62991_S32	1
LARADS(1)EGDLS(1)ENDDGAGDLR	B2GV93_S321	1
LARADS(1)EGDLS(1)ENDDGAGDLR	B2GV93_S326	1
KQKGS(1)EENLDETR	Q63028_S586	1
EPWDGKDGELPVEDDIDLS(1)DVELDDLEKDEL	Q63081_S428	1
S(1)VEDDKEGHLVCR	Q63117_S135	1
KGEQGGPS(1)PQACPSTAGEATSGVK	Q63186_S126	1
ASALGS(1)DGVR	Q63355_S10	1
LPELDPRGS(1)DEENLDS(1)ETSASTESLLEER	Q63358_S1952	1
RKS(1)ELGAEPGHFGVCVDSLTSDK	Q63358_S1649	1
HS(1)GGHFAAAVQAMDCETHSPQVR	Q63470-2_S529	1
IYQY(1)IQS(1)R	Q63470-2_S315	1
QGADREES(0.988)PMT(0.012)GVCVQQS(1)PVASS	Q63470-2_S749	1
ES(0.003)ALS(0.018)RAS(0.979)DES(1)LRK	F1M8N9_S259	1
NLS(1)EEGLLR	F1LNV7_S666	1
AALLKAS(1)PK	D3ZHE6_S139	1
AQS(1)PLLPEPLK	Q63560_S736	1
GPQLPTVSPSPPVMIPTVPHAEYIEGS(1)P	Q63560_S951	1
RAES(1)MLQQADK	Q562B2_S189	1
EVEEEPGLRS(1)LK	Q6P136_S461	1
AIS(1)LEGEPR	F1M8C0_S311	1
HYS(1)PVECDK	F1M8C0_S262	1
LCDKPAS(1)PR	F1M8C0_S257	1
APS(1)PAPAVS(1)PKREVLYDS(1)EGLS(1)ADER	Q63624_S678	1
APS(1)PAPAVS(1)PKR	Q63624_S684	1
REVLYDS(1)EGLS(1)ADER	Q63624_S693	1
REVLYDS(1)EGLS(1)ADER	Q63624_S697	1
DRES(1)RS(1)PFLKPDER	Q63624_S821	1
S(1)PFLKPDER	Q63624_S823	1
S(1)AS(1)PGPPPAR	Q63624_S493	1
S(1)AS(1)PGPPPAR	Q63624_S495	1
QRS(1)GDPAPPDS(0.854)PT(0.146)WEAK	Q63624_S512	1
S(1)AS(1)PPPAASSSSSSRR	Q63624_S579	1
S(1)AS(1)PPPAASSSSSSRR	Q63624_S581	1
AQRPS(1)PPDPWDDEDGVSCTPFFGSEER	Q63625_S948	1
EVS(1)PAPAPQGEPR	Q63625_S1205	1
GPAEGAS(1)DLEQEGLGEIEPTEIQGSSAR	Q63625_S922	1
WRS(1)RS(1)PS(1)VEHR	Q63625_S1173	1
WRS(1)RS(1)PS(1)VEHR	Q63625_S1175	1
WRS(1)RS(1)PS(1)VEHR	Q63625_S1177	1
LESLYS(1)DEEDESVTGADK	Q63632_S967	1
S(1)MEDPFFVVKGEVQK	Q63635_S2	1
AAS(1)LDER	Q63638_S481	1
AAS(1)VELPQR	Q63638_S2042	1
AVS(1)PAATQPPPPSGAGK	Q63638_S554	1
MPS(1)IPEEPEHGDLER	Q63638_S1177	1
SEGGAAWDT(1)PGAS(1)QEELR	Q63638_S457	1
AGNEKDIS(1)A	Q63692_S378	1
VDYSVWDHIEVS(1)DDEDETHPNIDTASLFR	Q63692_S13	1
TIQIIGNWGCQS(1)R	Q63713_S554	1
IGHPAPS(1)FK	Q63716_S14	1
QGS(1)GVILR	Q63768-2_S125	1
QETGDS(1)PPPAPGTPK	Q63801_S653	1
SAS(1)PGLPK	B0BMV1_S30	1
VLGNPKS(1)DEMNVK	Q64119_S57	1
KLNS(1)DEEGESSGK	Q641X2_S642	1
KYVIS(1)DEEEEEDD	Q641X2_S670	1
IAIS(1)PLKS(1)PNK	Q641Z1_S310	1
IAIS(1)PLKS(1)PNK	Q641Z1_S314	1
S(1)DNGELEDKPPAPPVR	Q64303_S2	1
AGS(1)PQLDDIRVFQNEVLGTLQR	Q64350_S539	1
FIQWLREAEEES(1)S(1)DDD	Q64350_S712	1
FIQWLREAEEES(1)S(1)DDD	Q64350_S713	1
DRS(1)PLRR	Q64LC9_S302	1
QQS(1)LGGSESPGPAPR	Q66H54_S524	1
RPS(1)LGELLLR	Q66H54_S679	1
QKS(1)AEPS(0.994)PT(0.006)VMSSSLGSNLSELDR	Q1EG89_S126	1
AFS(1)RQNIEK	Q66H98_S246	1
VS(1)PLSFGR	Q66H98_S292	1
SSPFKVS(1)PLS(1)FGR	Q66H98_S295	1
KVDS(1)LKKAFSR	Q66H98_S240	1
S(0.012)LEET(0.088)LHNVDLS(0.956)S(0.944)DDELPGDEEALEDS(1)AEEK	Q66H98_S217	1
YES(1)GYMLNSK	Q66H98_S389	1
VKS(1)LPNILTDDRFK	Q66H99_S475	1
LANHEEGS(1)DEEEEETPKKNTPAASTAQPK	Q66HA5_S434	1
IES(1)PKLER	Q66HA8_S810	1
VRS(1)EDEEDLGNARPSAPSTLFDFLESK	Q66HC1_S256	1
TDDEVVQREEEAIQLDGLNAS(1)QIR	Q66HD0_S64	1
DAS(1)QIGGEEGLVPSQHPGQADEK	Q66HF9_S675	1
QNDAEEDSGPAEGPTDVLDQNSLQCADGDIS(1)PVGR	Q66HF9_S663	1
SEQQAEALDS(1)PQKK	Q66HF9_S560	1
RGGGS(1)GGGDES(1)EGEEVDED	Q68A21_S301	1
RGGGS(1)GGGDES(1)EGEEVDED	Q68A21_S307	1
AQHVQVEEGS(1)EPDGFWEALGGK	Q68FP1-2_S585	1
QVKES(1)NPALGIDCLHK	Q68FQ0_S485	1
ATAPQTQHVS(1)PMR	Q68FR9_S133	1
QVEPPAKKGAT(1)PAEDDEDNDIDLFGS(1)DEEEEDKEAAR	Q68FR9_S162	1
IAS(1)LEVENQNLR	Q68FR9_S86	1
RVS(1)ADGQPFQR	Q68LP1_S251	1
QIS(1)YNCSDLEQSNVTEETPEGEEHPVADTENK	Q6AXS5_S243	1
GRQS(1)QQEVEEEEREEEEEAQVIQR	Q6AXX4_S146	1
ANNS(1)PALTGNSQPQHQAAAAVVQQQQQCGGGGATKPAVSGK	Q6AXY7_S5	1
AQS(1)PCFGDDDPAKKEPR	Q6AY84_S322	1
AVIES(1)DQEQGR	Q6AY84_S360	1
LS(1)PAS(1)PELILDHDRS(0.555)S(0.437)PS(0.007)S(0.001)GHLR	Q6AY97_S43	1
LS(1)PAS(1)PELILDHDRS(0.555)S(0.437)PS(0.007)S(0.001)GHLR	Q6AY97_S46	1
YSPNTQVEILPQGRES(1)PIFK	Q6AYC4_S338	1
LPAPAAPEQDS(1)DS(1)DS(1)EGAAEGPAGAPR	Q6AYG7_S83	1
LPAPAAPEQDS(1)DS(1)DS(1)EGAAEGPAGAPR	Q6AYG7_S85	1
LPAPAAPEQDS(1)DS(1)DS(1)EGAAEGPAGAPR	Q6AYG7_S87	1
AAS(1)PEACEVDSKGK	Q6AYJ1_S602	1
VRKPEPLDES(1)DNDF	Q6AYJ5_S398	1
RFS(1)PPRR	Q6AYK1_S251	1
ILVPKS(1)PIK	Q6AYK9_S195	1
TSIDGFHGES(1)PEKLDQGAEDTVTPEVTAEKPTGALLGPGAER	Q6AYK9_S210	1
SVTSNQSDGTQESCES(1)PDVLDR	Q6AYR2_S361	1
LSSKLS(1)AVS(1)LR	F1LMM2_S186	1
MLQADPNKVS(1)PR	Q6AYT3_S208	1
S(1)RNYNDELQFLDK	Q6AYT3_S2	1
HGLLLPAS(1)PVR	Q6AYT4_S75	1
S(1)QS(1)PINCIRPSVLGPLKR	Q6AYT4_S186	1
S(1)QS(1)PINCIRPSVLGPLKR	Q6AYT4_S188	1
S(1)GMFGHALDMK	Q6AYY8_S16	1
WVNQPPS(1)PDGR	Q6IE24_S1138	1
PKS(1)PNMQDLK	Q6IMA7_S223	1
GPIHS(1)PVELQR	Q6IMZ0_S301	1
QFLIS(1)PPAS(1)PPVGWK	Q6IN33_S108	1
QFLIS(1)PPAS(1)PPVGWK	Q6IN33_S112	1
GEVGSGAS(1)PGAQAGPSAK	M0RDN9_S197	1
SDS(1)VS(1)PVMIR	M0RDN9_S283	1
S(1)RELHDVDLAEVKPLVEK	Q6JE36_S2	1
LNQQPS(1)QGLGPR	Q6MG06_S68	1
GAEQGS(1)EEEKEEKEGEVK	Q6MG08_S227	1
QLS(1)VPAS(1)DEEDEVPVPVPR	Q6MG08_S105	1
QLS(1)VPAS(1)DEEDEVPVPVPR	Q6MG08_S109	1
S(0.416)S(0.416)S(0.168)LGNS(1)PDRGPLRPFVPEQELLR	Q6MG11_S276	1
AGS(1)QVEFGTTNK	Q6MG48_S1761	1
VGPKETPAGGNLS(1)PAPR	Q6MG48_S1007	1
EDAS(1)PAPGTTAEEAMSR	Q6MG49_S987	1
TLSNAEDYLDDEDS(1)D	R9PXU9_S202	1
GDS(1)PELKPR	Q6P730_S785	1
QGPS(1)PVS(1)PNALDR	Q6P730_S799	1
QGPS(1)PVS(1)PNALDR	Q6P730_S802	1
GLS(1)LDQPKEPSK	Q6P777_S168	1
GKS(1)VFLEQMKK	Q6P7P5_S391	1
NAEEES(1)ES(1)EAEEGD	Q6P7P5_S411	1
NAEEES(1)ES(1)EAEEGD	Q6P7P5_S413	1
S(1)IQFVDWCPTGFK	Q6P9V9_S340	1
S(1)WHDVQGSTAYVK	Q6PCT3_S96	1
KS(1)VADLLGSFEGK	Q6QD51_S610	1
S(1)PPEEPPDFCCPK	Q6TMG5_S380	1
KANLS(1)PDR	Q6TQE1_S846	1
GPAGS(1)PCEEGDDAEEDGT(0.22)S(0.78)DLRDEASSVTR	Q6TQE1_S91	1
KRPLS(1)PQSK	Q6TQE1_S887	1
MGS(1)PKPER	Q6TQE1_S862	1
VQSQEEIHS(1)DEEDQASEPK	Q6TQE1_S63	1
RHKEELLGNEDEQNS(1)PPK	Q6TRW4-3_S1281	1
FSTYAS(1)DKDENK	D4AA59_S360	1
EDS(1)VKPGAHLTVK	Q6URK4-2_S94	1
DLLHPS(1)PEEEKRK	D3ZNZ8_S11	1
AS(1)PALGS(0.617)GPDGS(0.364)GDS(0.019)LEMSSLDR	R9PXR4_S94	1
SKLDWES(1)FKEEEGIGEELAIHNR	Q75UQ2_S246	1
VRAHS(1)PAEGASTDSSSPGPK	Q76JQ2_S62	1
ALAEEAS(1)EDEIPS(1)DVDLNDPYFAEEVKK	Q76MT4_S648	1
ALAEEAS(1)EDEIPS(1)DVDLNDPYFAEEVKK	Q76MT4_S654	1
DTTDLSVEAS(1)PK	Q76MT4_S180	1
AS(1)GVQVADEVCR	Q7M0E3_S3	1
KLS(1)NPPQAEAIR	Q7M6Z3_S283	1
DLVQPDKPAS(1)PK	Q7TMD5_S515	1
NGDECVYHHPIS(1)PCK	Q7TMD5_S620	1
RPS(1)LPPSK	Q7TMD5_S343	1
TLSVAAAFNEDEDS(1)EPEEMPPEAK	Q7TP40_S130	1
LFVGS(1)IPK	R9PXZ2_S137	1
NASTSFQELEDKKELS(1)EES(1)EDEELQLEEFPMLK	Q7TQ19_S60	1
NASTSFQELEDKKELS(1)EES(1)EDEELQLEEFPMLK	Q7TQ19_S63	1
ARS(1)NENLDKIDMSLDEIIK	Q7TQ84_S23	1
PQS(1)PVIQATAGS(1)PK	Q7TSU1_S218	1
LGPGVPQDGS(1)DEEDEEWPTLEK	M0RDF7_S97	1
AGNS(1)DS(1)EEEDANERVELILEPK	Q80X08_S157	1
AGNS(1)DS(1)EEEDANERVELILEPK	Q80X08_S159	1
ASALFS(1)S(1)DEEDQWSVADSQTK	Q80X08_S610	1
ASALFS(1)S(1)DEEDQWSVADSQTK	Q80X08_S611	1
GLFS(1)DEEDSEDLFSSQSSSK	Q80X08_S531	1
GQPAQGPVSEES(1)PPS(1)PKPGK	Q80X08_S384	1
GQPAQGPVSEES(1)PPS(1)PKPGK	Q80X08_S387	1
KES(1)IPKVPLLFSDEEDSEVPSGVKPVDLK	Q80X08_S711	1
SPHLPAPTGLFDDDDNDS(1)DEDDNFFMPSSSKPSKTDK	Q80X08_S448	1
S(1)EAGT(1)PEAPIKK	B0BMU8_S2	1
LVEQANS(1)PK	B0BNL0_S215	1
EMS(1)PGQSTASKPSDR	Q811S9_S505	1
S(1)VGKVEPS(0.05)S(0.05)QS(0.9)PGRS(1)PR	F1LPE9_S7	1
SVGKVEPSSQS(1)PGR	F1LPE9_S17	1
NLAKPGVTST(0.008)S(0.992)DS(1)EEDDDQEGEKK	F1SW39_S274	1
NMQAS(1)PAPAEKR	G3V6F5_S469	1
QGS(1)PVAAGAPAK	B1WBP3_S181	1
GRPPAEKLS(1)PNPPNLTK	G3V790_S1419	1
KIPDPDS(1)DDVS(1)EVDAR	G3V790_S695	1
KIPDPDS(1)DDVS(1)EVDAR	G3V790_S699	1
GGLS(1)PANDTGAK	Q8K1Q0_S47	1
FGS(1)PPQRDPNWIGDR	G3V793_S262	1
GTVTGERQS(1)GDGQESTEPVENK	G3V793_S145	1
EHGLS(1)PDVVQNIQDICNNK	A2RRT6_S208	1
QNS(1)PVT(0.007)S(0.993)PGS(0.104)S(0.896)PLAQR	G3V689_S476	1
GIVRS(1)PCGS(1)PT(0.009)GS(0.991)PK	G3V689_S521	1
S(1)FQEENHIMSNLR	Q8K4T4-2_S579	1
KLEKEEEEGISQES(1)S(1)EEEQ	Q8K585_S103	1
FIPGLNRS(1)LEEEESQL	Q8R4T5_S386	1
NFTQS(1)PEQQR	Q8R4T5_S93	1
S(1)IPIHSCPK	Q8R5M4_S557	1
GIAPAS(1)PMLGNASNPNK	F1M836_S469	1
RAGDMLEDS(1)PKRPK	Q8VHK7_S165	1
KGNAEGS(1)S(1)DEEGKLVIDEPAK	Q8VHK7_S132	1
KGNAEGS(1)S(1)DEEGKLVIDEPAK	Q8VHK7_S133	1
LENEGS(1)DEDIETDVLYSPQMALK	Q8VIJ5-3_S268	1
GPALPPKS(1)P	B3SVE5_S206	1
IYHLPDAES(1)DEDEDFKEQTR	Q91Y81_S218	1
KILS(1)FGSWEDLS(1)P	Q923V4_S283	1
YS(1)GGNYRDNYDN	Q925G0_S145	1
GGS(1)S(1)GEELEDEEPVKKR	Q925G1_S366	1
GGS(1)S(1)GEELEDEEPVKKR	Q925G1_S367	1
IPRPS(0.006)VS(0.994)QGCS(1)R	Q99JD4_S535	1
MVSQS(1)QPGS(1)R	Q99JD4_S465	1
VAAAGSGPS(1)PPCS(1)PGHDR	Q99M64_S50	1
NGLPGS(1)RPGS(1)PER	Q99MK2-2_S86	1
NGLPGS(1)RPGS(1)PER	Q99MK2-2_S90	1
HCAS(1)PVLNR	G3V704_S354	1
RFS(1)DFLGLYEK	Q99N27_S188	1
QSGADGS(1)PAKPDCCGAPNGVR	F1LPB0_S64	1
DVS(1)GLRDVK	F1LVZ0_S148	1
VAERRS(1)S(1)PLLR	Q99P99_S264	1
VAERRS(1)S(1)PLLR	Q99P99_S265	1
CVS(1)ALGR	Q99PD6_S418	1
EGCPS(1)PPGQTNK	Q99PD6_S194	1
GS(1)PQQIDHAK	M0R961_S481	1
VQIS(1)PDS(1)GGLPER	M0R961_S182	1
VQIS(1)PDS(1)GGLPER	M0R961_S185	1
GDVTAEEAAGAS(1)PAKANGQENGHVK	Q9EPH2_S22	1
KFS(1)FKKPFK	Q9EPH2_S93	1
S(1)GVGNIFIK	Q9EPH8_S96	1
ATVT(1)PS(1)PVKGK	Q9EPJ0_S181	1
EKT(1)PS(1)PKEEDEEAES(1)PPEKK	Q9EPJ0_S204	1
EKT(1)PS(1)PKEEDEEAES(1)PPEKK	Q9EPJ0_S214	1
QREMLLEDVGS(1)EEEPEEDDEAPFQEK	Q9EPJ0_S113	1
VVDYSQFQES(1)DDADEDYGR	Q9EPJ0_S19	1
NSQEDS(1)EDS(1)EEKDVK	Q9EPJ0_S58	1
NSQEDS(1)EDS(1)EEKDVK	Q9EPJ0_S61	1
LDNS(1)PNMNINQPSK	Q9EPU2_S251	1
NSQELSLPQDLEEDAQLS(1)DKGVLADRES(1)PEQPFVVLNKK	Q9EPY0_S461	1
NSQELSLPQDLEEDAQLS(1)DKGVLADRES(1)PEQPFVVLNKK	Q9EPY0_S451	1
WGS(1)PQQKPPIGENSR	Q9EQH1_S365	1
MDS(1)QRELAEELR	Q9ER30_S3	1
S(1)NPDFLKK	G3V9F3_S997	1
NVNPNWS(1)VNVK	G3V997_S147	1
VSEEDQS(1)LENS(1)EADVK	G3V7X4_S1327	1
VSEEDQS(1)LENS(1)EADVK	G3V7X4_S1331	1
LRS(1)PFLQK	Q9JHL4_S291	1
KWS(1)LNTYK	Q9JHU5_S125	1
FVS(1)EGDGGR	Q9JID1-2_S420	1
RGS(1)KGHMNYEGPGMAR	Q9JIH7_S2014	1
VS(1)PAHS(1)PPENGLDK	Q4V8F0_S263	1
VS(1)PAHS(1)PPENGLDK	Q4V8F0_S267	1
HFSTLKDDDLVEFS(1)DLES(1)EDDERPR	Q9JIX5_S1420	1
HFSTLKDDDLVEFS(1)DLES(1)EDDERPR	Q9JIX5_S1424	1
NTS(0.023)S(0.977)DNS(1)DVEVMPAQSPR	Q9JIX5_S553	1
IREEIDKFGIHVYQFPECDS(1)DEDEDFKQQDR	G3V990_S225	1
MES(1)PIPILPLPTPDSETEK	G3V990_S327	1
S(1)CHDLDLLGQSPGWGQTQAVETNIVCK	G3V8J0_S294	1
CLEDS(1)LEQK	F1LQN3_S407	1
SKDKEDLVCSAALHS(1)PQES(1)PVGK	F1LQN3_S329	1
SKDKEDLVCSAALHS(1)PQES(1)PVGK	F1LQN3_S333	1
NEDAS(1)FPS(0.037)T(0.963)PEPVK	F1LQN3_S425	1
GPLPAAPPAAPERQPS(1)WER	F1LQN3_S107	1
LS(1)AS(1)PQELGKPYLESFQPNLHSTK	F1LQN3_S764	1
LS(1)AS(1)PQELGKPYLESFQPNLHSTK	F1LQN3_S766	1
DRS(1)LS(1)PR	F1M7S0_S154	1
DRS(1)LS(1)PR	F1M7S0_S156	1
KDS(1)AQPPAHL	E9PSS2_S221	1
QLS(1)LEGAGLAIEEFKENTPSTK	D4AB94_S743	1
RQLHIEGAS(1)LELS(1)DDDTESK	G3V9Y1_S1952	1
EAQTSSLS(1)DGENKPPS(1)PK	Q9JMD2_S772	1
NFS(1)GAELEGLVR	O88975_S126	1
SSQHDS(1)PQQLR	Q9QWG5_S501	1
S(1)S(1)PPEGKLETK	Q9QX67_S2	1
S(1)S(1)PPEGKLETK	Q9QX67_S3	1
DFQEYVEPGEDFPAS(1)PQR	G3V7G0_S207	1
VPGGS(1)PRT(1)PNR	G3V7G0_S405	1
AKS(1)PT(1)PDGSER	D4A124_S146	1
GIS(1)PIVFDR	D4A124_S311	1
YGS(1)QEHPIGDK	F1LSI5_S809	1
S(1)LECQDALETAAR	Q9QYM0_S43	1
EEADVIPES(1)PLS(1)DVGAEDIGTGSK	G3V8M8_S256	1
AKPS(1)PAPS(0.977)PT(0.023)ISAPDASGPQKR	G3V907_S35	1
KHIKEEPLS(1)EEEPCTSTAVPS(1)PEK	Q9QZ86_S507	1
KHIKEEPLS(1)EEEPCTSTAVPS(1)PEK	Q9QZ86_S519	1
MLQALS(1)PK	G3V7M5_S315	1
S(1)HNDFVAILDLPEGEHQYK	G3V9X3_S107	1
QAS(1)LPGS(1)PQVLRNPLLR	F1M785_S733	1
QAS(1)LPGS(1)PQVLRNPLLR	F1M785_S737	1
AGNES(1)PVQELR	F1LSM3_S24	1
NS(1)PNNISGISNPPGTPR	Q3B7C9_S320	1
RLDDQRAS(1)VGS(1)LPGLR	Q9R080-3_S121	1
RLDDQRAS(1)VGS(1)LPGLR	Q9R080-3_S124	1
EGS(1)HS(1)PLDSADVR	Q9R080-3_S21	1
LPS(1)PDCPFPR	Q9R2C0_S50	1
GS(1)LLQIPVK	F1LSK4_S1171	1
KHS(1)DPHLLER	F1LSK4_S238	1
S(1)FADIGK	F1LSK4_S229	1
AEEKS(1)PVS(1)INVK	B1WBN1_S353	1
AEEKS(1)PVS(1)INVK	B1WBN1_S356	1
RQS(1)IPEEFR	Q9WTW1-2_S43	1
DRS(1)PS(1)PLRGNVVPS(0.885)PLPT(0.115)RR	Q9WU49_S30	1
DRS(1)PS(1)PLRGNVVPS(1)PLPTR	Q9WU49_S32	1
MEAS(1)GS(1)AGNDRVR	Q9WUF4_S4	1
MEAS(1)GS(1)AGNDRVR	Q9WUF4_S6	1
ECPDQLGPS(1)PKR	F1MA61_S29	1
HRMS(1)PGVAGS(1)PR	F1MA61_S493	1
HRMS(1)PGVAGS(1)PR	F1MA61_S499	1
YSNPAQPHS(1)PAR	F1M7R5_S1769	1
SGDHLHNDS(1)QIEADFR	Q9WUL0_S10	1
S(1)AGGDFGNPLRK	Q9WVB1_S2	1
S(1)PLAQMEEERR	D4A0F5_S333	1
AS(1)VS(1)PVGCVNGK	Q9WVC7_S1427	1
AS(1)VS(1)PVGCVNGK	Q9WVC7_S1429	1
EDS(1)VKKKEAEER	D3ZV52_S685	1
QRS(1)IEAER	D3ZV52_S623	1
QVQQNS(1)LHR	D3ZV52_S558	1
GGFDS(1)PFYR	Q9Z136_S505	1
S(1)EDEEKVKLR	Q9Z158_S2	1
S(1)FEDLTDHPVTR	G3V711_S794	1
GTMDDISQEEGGS(1)QGEESVSGSQR	F1LSS1_S957	1
AAS(1)ACEAQGMEGPLGQAK	F1LMQ1_S2542	1
AMS(1)QGEITK	F1LMQ1_S1802	1
DWNES(1)PVR	F1LMQ1_S2016	1
KEFKENKEPS(1)PK	F1LMQ1_S1898	1
S(1)LEDLHQK	F1LMQ1_S1259	1
LGDS(1)LQDLYR	Q9Z1T4_S906	1
LSSQLS(1)AGEEK	Q9Z1W6-3_S297	1
SETNWES(1)PKQIK	Q9Z1W6-3_S533	1
SQEPISNDQKDS(1)DDDKEKGEGALPTGK	Q9Z1W6-3_S391	1
HGS(1)GAES(1)DYENTQSGEPLLGLEGK	F1M3T0_S585	1
HGS(1)GAES(1)DYENTQSGEPLLGLEGK	F1M3T0_S589	1
AVS(1)QES(0.999)LT(0.001)PGK	Q9Z2J4_S345	1
QEIKDMLAS(1)DEEEEPSKVEK	Q9Z2J4_S80	1
S(1)MVLDDDSPEIYK	Q9Z2J4_S330	1
DMLAS(1)DEEEEPSKVEK	Q9Z2J4-2_S16	1
VAQS(1)DGEESPAEEGQLLGER	G3V699_S526	1
VDGSDVALKDSDRVAQS(1)DGEES(1)PAEEGQLLGER	G3V699_S531	1
NEGS(1)EPDLIR	Q9Z2Q7_S102	1
KQQLLDS(1)DEEDT(1)DDERGGQAAVSGTLR	Q9Z2Y1_S1169	1
EADEDEEADDDIPELPS(1)PK	Q9Z330-8_S718	1
MAS(1)PMKR	Q9Z330-8_S958	1
NKKPVNYSQFEDS(1)GNDS(1)DDDFISASIPVNK	A1A5P3_S23	1
RLS(1)NPCIQR	A1A5P7_S309	1
AYS(1)QEEITQGLEEMGDTLYAPYSTHFQMQNR	Q5RK14_S134	1
QKDFS(1)IPR	Q5RK14_S167	1
GGPS(1)VDPEELFR	A1KXF7_S179	1
S(1)PGVAALAASQQQSLQER	A1L014_S142	1
KES(1)DDDQKYSHFPDFSYSASSK	A1L1L0_S396	1
QKS(1)PLFQFAEISSR	A1L1L0_S243	1
RAVVVS(1)PKEENK	A1L1L5_S348	1
KPS(1)PQPS(1)PPRQAK	A1L1L5_S332	1
KPS(1)PQPS(1)PPRQAK	A1L1L5_S336	1
GAPQLS(1)PES(1)PLLSRPR	A2VCV8_S45	1
RLLDDS(1)DS(1)EDEAPPSQPQAAARPNPTAILDEVPK	A2VD11_S211	1
RLLDDS(1)DS(1)EDEAPPSQPQAAARPNPTAILDEVPK	A2VD11_S213	1
S(1)FHKS(0.995)QT(0.005)LR	E9PT71_S4	1
LS(1)PENNQVLTK	B0BMY3_S51	1
GIS(1)AEPR	B0BMY6_S76	1
LIRGPGENGEDS(1)	B0BMY7_S349	1
GAS(1)DPEVAPWAPGR	B0BN30_S4	1
GNS(1)LFFR	B0BN52_S283	1
MNEEIS(1)S(1)DS(1)ESESLAPR	B0BND5_S53	1
MNEEIS(1)S(1)DS(1)ESESLAPR	B0BND5_S54	1
RVPVS(1)PVAGS	B0BND5_S473	1
AVDTEEVDIDMDS(1)GDEE	D4A986_S408	1
LIQPMGMS(1)PR	B1H241_S501	1
KVMDS(1)DEDDDY	D4ADF5_S119	1
AES(1)QS(1)RQRPPLER	B1H2A6_S622	1
AES(1)QS(1)RQRPPLER	B1H2A6_S624	1
TDGS(1)IS(1)GDRQPVTVADYISR	B1H2A6_S605	1
LVGQRS(1)PVVER	B1VKB4_S298	1
VAS(1)LS(1)PAR	B1VKB4_S526	1
VAS(1)LS(1)PAR	B1VKB4_S528	1
QAS(1)LDGLQQLR	B1WBS1_S506	1
KS(1)PAFS(1)DEDS(1)DLDFDISKLEQQTK	G3V968_S164	1
KS(1)PAFS(1)DEDS(1)DLDFDISKLEQQTK	G3V968_S168	1
KS(1)PAFS(1)DEDS(1)DLDFDISKLEQQTK	G3V968_S172	1
MDPQPPPPAQGS(1)PPHR	B1WBW3_S12	1
IACDEEFS(1)DS(1)EDEGEGGRR	Q99PA1_S108	1
IACDEEFS(1)DS(1)EDEGEGGRR	Q99PA1_S110	1
MLPHAPGVQMQAIPEDAVHEDS(1)GDEDGEDPDKR	Q99PA1_S80	1
KAEGEPQEES(1)PLK	B1WC16_S177	1
QKS(1)PEIHRR	B1WC16_S648	1
EKS(1)IFREES(1)PLR	B1WC16_S525	1
EKS(1)IFREES(1)PLR	B1WC16_S531	1
KEVQS(1)PEQVK	B1WC16_S496	1
QKFHDS(1)EGDDTEETEDYR	B1WC16_S397	1
GRTDGDWDDQEVLDYFS(1)DKES(1)AKQK	B1WC16_S385	1
GRTDGDWDDQEVLDYFS(1)DKES(1)AKQK	B1WC16_S389	1
KS(1)VLADQGK	B1WC16_S414	1
LKELFDYS(1)PPLHK	B1WC16_S512	1
LRCDS(1)ADLR	B1WC16_S690	1
NTPSQHSHSIQHS(1)PER	B1WC16_S267	1
S(1)DVEENNFEGRES(1)R	B1WC25_S2	1
S(1)DVEENNFEGRES(1)R	B1WC25_S14	1
NAMS(1)LPQLNEKEATEK	B1WC33_S116	1
TGEPDGES(1)LDEQATSSK	B1WC33_S64	1
S(1)LEDQVETLR	B1WC34_S167	1
S(1)REVLELGQVLDTGKR	B1WC84_S64	1
DGGS(1)YEQYR	Q5BJQ8_S319	1
SYENRS(1)PS(1)PNVKPVEK	B2GUW9_S80	1
CDS(1)VEHLR	F7F8I1_S349	1
DAPFFRES(1)PVGR	B2GV12_S85	1
EREADEDS(1)EPEREVR	B2GV41_S81	1
S(1)PVPARPLPPTSQK	B2GV58_S216	1
IAAPELHKGDS(1)DS(1)EEDEPAKK	B2RYA6_S155	1
IAAPELHKGDS(1)DS(1)EEDEPAKK	B2RYA6_S157	1
AAS(1)PS(1)PQS(1)VR	B2RYB3_S741	1
AAS(1)PS(1)PQS(1)VR	B2RYB3_S743	1
AAS(1)PS(1)PQS(1)VR	B2RYB3_S746	1
APKPEPVPEPKEPS(1)PEK	B2RYB3_S260	1
S(1)PELPEPSVR	B2RYB3_S220	1
RES(1)PS(1)PAPKPR	B2RYB3_S448	1
RES(1)PS(1)PAPKPR	B2RYB3_S450	1
GAS(1)AS(1)PQGRQS(0.995)PS(0.004)PS(0.001)TRPIR	B2RYB3_S708	1
GAS(1)AS(1)PQGRQS(0.995)PS(0.004)PS(0.001)TRPIR	B2RYB3_S710	1
QS(1)PS(1)PSTRPIR	B2RYB3_S716	1
KET(1)ES(1)EAEDDNLDDLERHLREK	B2RYB3_S877	1
KPPAPPS(1)PVQSQS(0.995)PS(0.005)TNWS(1)PAAPAKK	B2RYB3_S772	1
VS(1)VS(1)PGR	B2RYB3_S427	1
VS(1)VS(1)PGR	B2RYB3_S429	1
KVELS(1)ES(1)EEDKGSK	B2RYB3_S461	1
KVELS(1)ES(1)EEDKGSK	B2RYB3_S463	1
QRS(1)PPVTK	B2RYB3_S649	1
RAS(1)PS(1)PPPKR	B2RYB3_S630	1
RAS(1)PS(1)PPPKR	B2RYB3_S632	1
RLS(1)PS(1)AS(1)PPR	B2RYB3_S387	1
RLS(1)PS(1)AS(1)PPR	B2RYB3_S389	1
RLS(1)PS(1)AS(1)PPR	B2RYB3_S391	1
S(1)PS(1)PAPPPPPPPPPRR	B2RYB3_S558	1
S(1)PS(1)PAPPPPPPPPPRR	B2RYB3_S560	1
S(1)PS(1)PPPAR	B2RYB3_S547	1
S(1)PS(1)PPPAR	B2RYB3_S549	1
RRS(1)PT(1)PPPR	B2RYB3_S576	1
T(1)AS(1)PPPPPKR	B2RYB3_S620	1
RRT(1)PS(1)PPPR	B2RYB3_S587	1
RVS(1)HS(1)PPPKQRS(0.88)PPVT(0.12)K	B2RYB3_S640	1
RVS(1)HS(1)PPPKQR	B2RYB3_S642	1
RVS(1)RT(1)PEPK	B2RYB3_S728	1
RYS(1)PS(1)PPPK	B2RYB3_S611	1
ALSSGGSIT(0.019)S(0.981)PPLS(1)PALPK	B2RYE6_S30	1
S(1)FDEVEGVFGR	B2RYE6_S140	1
KELGS(1)LEEDANPDEEGVQK	G3V828_S250	1
VDDDS(1)LGEFPVTNSR	B2RYI3_S141	1
EKDRQS(1)PLHGNHIPISHTQAIGSR	B2RYK0_S141	1
S(1)IDTQT(1)PSVQER	B2RYK0_S228	1
VPCNVEGIS(1)PELEK	B2RYK0_S186	1
GHS(1)PVPACEGCSCADQK	B2RYK2_S418	1
GSRPGPIQAAS(1)PK	B2RYL2_S345	1
GGS(1)EEEEEKEEEVFSGQEEPR	B2RYL3_S199	1
SCACNRIS(1)PNV	B2RYL3_S280	1
KGAAEEEQQDS(1)GS(1)EPRGDEDDIPLGPQSNVSLLDQHQHLK	B2RYL8_S66	1
KGAAEEEQQDS(1)GS(1)EPRGDEDDIPLGPQSNVSLLDQHQHLK	B2RYL8_S68	1
EIQS(1)EDEGTAPAGDGSSCNIR	B2RZ69_S52	1
T(0.143)QS(0.857)PGGCS(1)VEAVLAR	B2RZ69_S80	1
MDGS(1)DFESTGSR	D3ZDZ0_S90	1
GGGGS(1)GQDNGLEGLGSDGR	B2RZ74_S411	1
YDERPGPS(1)PLPHR	B2RZ74_S226	1
RAAS(1)ALLLRS(1)PR	B2RZ79_S14	1
RAAS(1)ALLLRS(1)PR	B2RZ79_S20	1
ELS(1)APAR	B2RZ79_S29	1
YFQISQDEDGS(1)ES(1)ED	D3ZSF9_S118	1
YFQISQDEDGS(1)ES(1)ED	D3ZSF9_S120	1
ACRPRS(1)PPR	B3DM97_S7	1
GPPQS(1)PVFEGVYNNSR	B3DMA1_S109	1
MYPPRS(1)PK	B3DMA1_S447	1
QGS(1)GRESPSLVSR	B3DMA1_S333	1
IKS(1)IDLPIQSSLYR	B4F772_S579	1
S(1)FDDPIVQTER	B4F772_S74	1
HSLDS(1)DEEDDDEGSSK	B4F786_S49	1
ERDS(1)PS(1)PKKEVYQR	B4F7A4_S246	1
ERDS(1)PS(1)PKKEVYQR	B4F7A4_S248	1
S(1)LS(1)PRPSK	B4F7A4_S226	1
DSGGIS(1)DRDLEDVAGHGGR	Q4L2A2_S94	1
LPNS(1)VAS(1)HIR	B4F7D1_S183	1
LPNS(1)VAS(1)HIR	B4F7D1_S186	1
RAS(1)IS(1)EPS(0.999)DT(0.001)DPELR	B4F7D6_S388	1
ALEDTADDTGELVEERPPFPAATAPLAQPERGS(1)LGS(1)LDR	B4F7F3_S336	1
AVLPAS(1)PEPR	B5DEG7_S532	1
KPS(0.003)GS(0.997)PDLWKLS(1)PEQR	B5DEG7_S441	1
RPGPPLS(1)PEIRS(1)PAGS(1)PELR	B5DEG7_S416	1
RPGPPLS(1)PEIRS(1)PAGS(1)PELR	B5DEG7_S421	1
RPGPPLS(1)PEIRS(1)PAGS(1)PELR	B5DEG7_S425	1
VAS(1)PGPQEK	Q562A7_S337	1
KVS(1)KEEASGGPLAPK	B5DEX4_S236	1
DRLS(1)QVLR	B5DEX7_S923	1
DS(1)PVLSNSGPR	B5DEX7_S888	1
EGS(1)PAPLEPEPGASQPK	D3ZY28_S209	1
AS(1)PALVAK	B5DF55_S156	1
ALAAPAVPPAPGPPGPRS(1)PQREPQR	B5DF62_S293	1
SADS(1)ENALTVQER	B5DF98_S340	1
VEQALS(1)EVAS(0.999)S(0.999)LQS(0.002)S(0.001)APK	B5DFB4_S415	1
AGLQMKS(1)PEKK	B5DFG8_S40	1
NLS(1)PGAVESDVR	G3V6T1_S173	1
HSSLPT(1)ES(1)DEDIAPAQR	B5DFK6_S760	1
KVPVPEGLDLDAWINEPPS(1)DS(1)ES(1)EDEKPK	B5DFK6_S632	1
KVPVPEGLDLDAWINEPPS(1)DS(1)ES(1)EDEKPK	B5DFK6_S634	1
KVPVPEGLDLDAWINEPPS(1)DS(1)ES(1)EDEKPK	B5DFK6_S636	1
MVKGS(1)IDR	B5DFK6_S9	1
VDIITEEMPENALPS(1)DEDDKDPNDPYR	B5DFK6_S784	1
QTEALQDEEDDHS(1)QVEELER	B5DFK8_S774	1
NSAGGTSVGWDS(1)PPAS(1)PLQR	B5DFL0_S183	1
NSAGGTSVGWDS(1)PPAS(1)PLQR	B5DFL0_S187	1
ASSAGHPAFLEDDS(1)PS(1)PVLAFAAS(0.998)PRPNHS(0.002)YVFK	B6ID09_S180	1
S(1)LEGLNQELEEVFVKEQGEEELLR	B6ID09_S75	1
S(1)LDS(1)LDKCDMQTLEER	C0IXW6_S2486	1
S(1)LDS(1)LDKCDMQTLEER	C0IXW6_S2489	1
VKAFGPGLQGGNAGS(1)PAR	C0JPT7_S1084	1
CSGPGLS(1)PGMVR	C0JPT7_S1459	1
KLS(1)IGQYDNDAGSQVTFSK	F1LN91_S773	1
DAGS(1)QDCYDIPR	D3ZAL7_S401	1
FS(1)GGFGAR	C9WPN2_S586	1
S(1)FEEKVENLK	F1MAB9_S175	1
GVAS(1)PVGAEGTMTK	D3Z802_S275	1
S(1)LEDDLSLAHSVHATSLQSDVNYK	D3Z802_S1043	1
LPS(1)PQRK	D3Z896_S607	1
DHMSTSAQGHSQEKPS(1)PPPSVA	D3Z8D3_S114	1
AYS(1)FCGTVEYMAPEVVNR	D3Z8E0_S227	1
NQS(1)PVLEPVGR	D3Z8E0_S715	1
NS(1)IQFTDGYEVK	D3Z8E0_S415	1
S(1)PLDPGGELPEK	D3Z8E6_S1154	1
AES(1)LQEK	D3Z8F9_S1096	1
LNTNQNS(1)LGPCR	D3Z8I3_S206	1
S(1)MDELNHDFQALALEGR	D3Z8L5_S124	1
GACRNS(1)LCS(1)LDGELDIEQIENN	D3Z8Z2_S410	1
GACRNS(1)LCS(1)LDGELDIEQIENN	D3Z8Z2_S413	1
S(1)QPCVLNDKK	D3Z8Z2_S269	1
GS(1)PKPAVVEAVTTAGSQDIQVLVDEVTK	D3Z941_S827	1
VRS(1)VGAGGAEKEVHQIFEDLDQR	D3Z991_S810	1
VPSPGGPQLS(1)PQLPR	D3Z9A7_S475	1
QQS(1)LKLEQLAK	D3Z9D2_S415	1
S(1)GELMIK	D3Z9D2_S1316	1
RGS(1)LGEEGPEPPPPPPLPLVR	D3Z9H7_S289	1
VGS(1)CS(1)PVPADTVQTGGR	D3Z9J7_S451	1
VGS(1)CS(1)PVPADTVQTGGR	D3Z9J7_S453	1
DLEELNQES(1)PGLVQK	D3Z9K4_S475	1
VYIS(0.024)S(0.976)PHCS(1)PAHNK	D3Z9L5_S209	1
S(1)PAS(1)PSQAPYAQR	D3Z9M2_S194	1
AAS(1)DPNPAEPARDK	D3Z9R2_S120	1
DYS(1)PPYVPSHQQYSSSHNTPLPK	D3ZVW3_S159	1
TGTGS(1)PFAGNS(1)PAREGEQDAGSLKDVFK	D3ZVW3_S1193	1
LNHS(1)PPQSSSR	D3ZRC3_S127	1
TNS(1)PGFQK	D3ZRC3_S518	1
AS(1)PHDILETIFVR	D3ZA45_S323	1
SALPTADS(1)PGNLEDS(1)DQDGGPENPPK	D3ZA53_S332	1
S(1)VRLS(1)AQK	D3ZA78_S121	1
S(1)VRLS(1)AQK	D3ZA78_S125	1
LKAEVDNRS(1)PQK	D3ZAB6_S210	1
IEDS(1)EPHIPLIDDTDAEDDAPTKR	D3ZAX3_S1119	1
LAPDGDVKQRS(1)PK	D3ZAF9_S236	1
NRHS(1)PDHPGMGSSQASSSSSLR	D3ZAP1_S226	1
LLS(1)GDS(1)IEKR	D3ZAR2_S977	1
LLS(1)GDS(1)IEKR	D3ZAR2_S980	1
KHS(1)LDLPHGELKK	D3ZAR2_S1374	1
LHLS(1)PPLGR	D3ZAR2_S1326	1
NLS(1)PEEEKPQPPSVR	D3ZAR2_S1637	1
QLS(1)QDDCKLR	D3ZAR2_S41	1
VQS(1)AEKLAAALAAAEKK	D3ZAR2_S1352	1
REEEDDDDDGS(1)DLGEVPA	D3ZAR9_S121	1
EVQTSELKAEVAS(1)QK	D3ZAY7_S203	1
FLT(1)LGS(1)KFR	D3ZAY7_S508	1
LVS(1)PEQPPK	D3ZAY7_S494	1
QES(1)DPEDDDVKKPALQSSVVATSK	D3ZAY8_S100	1
QQDS(1)QPEEVMDVLEMVESVK	D3ZAY8_S380	1
RQS(1)MKEKEHQVVR	D3ZAY8_S289	1
DHS(1)LPRGNLLR	D3ZAZ5_S302	1
HS(1)PIKEEPCGSISETVCK	D3ZBD0_S363	1
S(1)PLGGGGGSGASSQAACLK	D3ZBD0_S206	1
QAGIGGEPVAAGAGCS(1)PRPK	D3ZBD0_S127	1
KHNGVGGS(1)PPK	D3ZBP2_S861	1
AEAPAS(1)PVPLS(1)PLEVELDPEFEPQSRPR	D3ZBQ1_S7	1
AEAPAS(1)PVPLS(1)PLEVELDPEFEPQSRPR	D3ZBQ1_S12	1
AVS(1)MDNSNKYTK	D3ZBQ1_S252	1
QGAVAAAPS(1)PPPAGRK	D3ZBQ5_S672	1
APS(1)PARPFLK	D3ZBT5_S42	1
IQQFDDGGS(1)DEEDIWEEK	D3ZBT9_S617	1
NCPKS(1)PAQQETPPPR	D3ZBU5_S583	1
VFS(1)QENVCDR	D4A9L0_S106	1
RKLS(1)ANEGEEGAVQHPQQGQK	D3ZC00_S191	1
RPQDRFS(1)WPK	D3ZC00_S253	1
FQPSTAHHYTQEEDGS(1)DGDEPVAAQSSEQTK	D3ZC56_S1942	1
NDS(1)WGS(1)FDLR	D3ZQG1_S648	1
NDS(1)WGS(1)FDLR	D3ZQG1_S651	1
NS(1)AKGCENLNLVQDK	D3ZQG1_S230	1
RPYTGNPQYTYNNWS(1)PPVQSNETSNGYFLER	D3ZC84_S2443	1
RHS(1)MENMELMK	D4A528_S408	1
LRQS(1)GEELPTTS	D3ZCG4_S219	1
WGS(1)QGNR	D3ZCK4_S590	1
NSGPAS(1)PAHQLAAS(1)PR	D3ZCP0_S1020	1
AQS(1)LEPYGAGLK	D3ZD05_S358	1
AVS(1)PLDPAK	D3ZD35_S783	1
VLSSNHGDPSMQTAGPEQAS(1)PK	D3ZDJ9_S533	1
S(1)VNEGGYIR	D3ZDP9_S510	1
NKFGS(1)ADNIAHLKDPMEDGPPEEAAR	D3ZE26_S435	1
VAS(1)LQNMSR	D3ZEA8_S2648	1
HS(1)PLGFAR	D3ZEH1_S4654	1
LSQVNES(1)DADDEDNYGAR	D3ZEH1_S4876	1
DRS(1)PIRGS(1)PR	D3ZEI6_S29	1
DRS(1)PIRGS(1)PR	D3ZEI6_S34	1
EGS(1)YDRYLR	D3ZEI6_S125	1
RDS(1)FS(1)ENEKQR	D3ZEL0_S793	1
RDS(1)FS(1)ENEKQR	D3ZEL0_S795	1
SIQS(1)DAPVYLR	D3ZET9_S256	1
IRQPS(1)IDLT(1)DDDQTSSVPHSAISDIMSSDQETYSCK	D3ZET9_S968	1
APTLAELDS(1)S(1)DS(0.998)EEET(0.002)LHK	D3ZEX7_S399	1
RHS(1)IEKETPTNVR	D3ZEX7_S458	1
LGS(1)PAGS(1)PVLGISGR	D3ZEY4_S22	1
LGS(1)PAGS(1)PVLGISGR	D3ZEY4_S26	1
QAS(1)EENADVENVMR	D3ZEZ9_S993	1
DLANEGRES(1)AEPGEPDSSTLSLAEK	D3ZEZ9_S756	1
RGS(1)LELGNSSATHLGDELK	D3ZEZ9_S956	1
KFS(1)LKEFGETASEK	D3ZEZ9_S1007	1
KPS(1)VDNSASAPDYK	D3ZEZ9_S852	1
S(1)RNAAVEQR	D3ZEZ9_S672	1
VPS(1)S(1)DEEVVEEPQSRR	D3ZF26_S1596	1
VPS(1)S(1)DEEVVEEPQSR	D3ZF26_S1597	1
NMAPGAGCS(1)PGEPRELGVGQVDWGDNLGLR	D3ZF26_S1275	1
NRS(1)AEEGEVTESK	D3ZF26_S1642	1
S(1)PGGDPGLGKR	D3ZF26_S757	1
LNREQNTPPKS(1)P	D3ZF45_S736	1
KNS(1)FGYR	D3ZF45_S498	1
RPS(1)PPAAGKR	D3ZF45_S718	1
RGQS(1)PQPDQGP	D3ZF61_S451	1
GIKS(1)PIR	D3ZF72_S691	1
FSHNYLS(1)DS(0.999)DT(0.001)EAK	D3ZFD0_S2031	1
NKLEGDS(1)DVDS(1)ELEDRVDGVK	D3ZFD0_S1960	1
NKLEGDS(1)DVDS(1)ELEDRVDGVK	D3ZFD0_S1964	1
S(1)LAHADEAR	D3ZFD0_S869	1
S(1)FHIENK	D3ZFN9_S662	1
HDNLLHGS(1)KK	D3ZFP4_S556	1
LHPDGS(1)PDMAVEK	D3ZFP6_S600	1
KSKLT(1)PLKHS(1)PR	O88461_S533	1
LPQPPEGQCYS(1)N	D3ZFY8_S146	1
LS(0.013)T(0.258)S(0.728)PATREEAAS(1)PGAK	D3ZG21_S616	1
LKMS(1)PGR	D3ZG21_S1051	1
QLS(1)GQSTSSDTTYK	D3ZG21_S571	1
GWGS(1)PGRPK	D3ZG24_S1062	1
RLS(1)AEGDKALHK	D3ZG24_S495	1
VLGGPGS(1)GGK	D3ZG24_S520	1
APS(1)QPPS(0.938)PT(0.062)EER	D3ZGD0_S1405	1
KQT(1)PPAS(1)PS(1)PQPAEDRPPS(0.614)S(0.386)PIYEDAAPLK	D3ZGE6_S331	1
KQT(1)PPAS(1)PS(1)PQPAEDRPPS(0.614)S(0.386)PIYEDAAPLK	D3ZGE6_S333	1
IHT(1)PGAS(1)PQLRPR	D3ZGH5_S36	1
QQADLALS(1)PQRGVS(1)PR	D3ZGH5_S50	1
QQADLALS(1)PQRGVS(1)PR	D3ZGH5_S56	1
VPS(1)PDHR	D3ZGL5_S209	1
LGS(1)VDS(1)FER	D3ZGN0_S597	1
LGS(1)VDS(1)FER	D3ZGN0_S600	1
DRLS(1)GPLAVEEALKR	D3ZGN7_S1310	1
AVDGSAS(1)DVESHSQK	D3ZGQ8_S522	1
IES(1)DEEEDFENVGK	D3ZGQ8_S1348	1
GSSEGQSLENAS(1)PDILR	D3ZGQ8_S669	1
LHRIET(1)DEES(1)CDS(1)AHGDADQPAR	D3ZGQ8_S1313	1
LHRIET(1)DEES(1)CDS(1)AHGDADQPAR	D3ZGQ8_S1316	1
VGS(1)PLDYSLVDLPS(0.017)T(0.013)NGQS(0.97)PGK	D3ZGQ8_S1362	1
S(1)VEDVRPHHVDTNSQSACFDVIDQK	D4A657_S852	1
DVGVERPRPDS(1)R	D4A657_S1125	1
IHS(1)PIIR	D3ZGX8_S1157	1
NKFGS(1)ADNIPNLKDSLEEGQVDDGGK	D3ZH14_S378	1
SEAPKGS(1)PQINRK	D3ZH14_S134	1
VGAHGS(1)EEAVVFRDSK	D3ZH41_S118	1
GNAGGGGPQVPHQS(1)PPKR	D3ZH55_S162	1
SSDEENGPPS(1)S(1)PDLDR	D3ZH75_S212	1
SSDEENGPPS(1)S(1)PDLDR	D3ZH75_S213	1
LGS(1)FGS(0.999)IT(0.001)R	D3ZHA0_S2234	1
RPIPCKLEPGS(1)GAEAQAVR	D3ZHA0_S1020	1
S(1)LS(1)PVAAPPLREPR	D3ZHD6_S261	1
S(1)LS(1)PVAAPPLREPR	D3ZHD6_S263	1
S(0.439)T(0.561)ELVLS(1)PDMPR	D3ZHK4_S243	1
S(1)VEHVAPDVTDAEQGKELR	D3ZHK4_S261	1
S(1)PVS(1)PQLQQQHQAAAAAFLQQR	D3ZHK8_S202	1
S(1)PVS(1)PQLQQQHQAAAAAFLQQR	D3ZHK8_S205	1
VIPQLPQHES(1)GDEGAVS(1)EAESHVSGVSMVVPSTER	D3ZHM7_S130	1
DHS(1)LGPWSQSR	D3ZHQ8_S418	1
ARS(1)AEAGAVGEAQSK	D3ZHW0_S27	1
IDDRDS(1)EEEGPSNR	D3ZHY6_S773	1
MKLEASQQNS(1)EEM	D3ZI21_S193	1
RLS(1)GLFNK	D3ZIC4_S420	1
S(1)LDEEPIYHR	D3ZIC4_S709	1
AQS(1)PWKPQ	D3ZIC9_S295	1
AITSLLGGGS(1)PK	D3ZID4_S2535	1
GAGS(1)PPPASDWGR	D3ZIH4_S57	1
QQS(1)EEAFPQEQQK	D3ZIK0_S73	1
LNLQS(1)PGT(1)PR	D3ZIL9_S12	1
RPGPEHSLGLEKES(1)DEEPED	D3ZIL9_S870	1
VIHFVSGETMEEYS(1)T(1)DEDEVDGLDKK	D3ZIM7_S65	1
S(1)LDGAAAAESTDR	D3ZKF7_S541	1
GIPCGS(1)DT(1)DEDCLIIDTESK	D3ZIQ8_S595	1
HLS(1)MQS(1)FDESGRR	D3ZIT3_S182	1
EPT(0.005)PS(0.995)IAS(1)DIS(1)LPIATQELR	D3ZJ32_S682	1
EPT(0.005)PS(0.995)IAS(1)DIS(1)LPIATQELR	D3ZJ32_S685	1
GSPSLGAS(1)PHHSSTGEEK	D3ZJ63_S341	1
RGS(1)VGEKGS(0.676)PS(0.324)LGASPHHSSTGEEK	D3ZJ63_S329	1
TYS(1)DEASQLR	D3ZJ63_S163	1
ANS(1)LDNERCPDTR	D3ZXF1_S423	1
HAGGHS(1)PQVNHLKRPVSR	D3ZJG8_S1087	1
MPKS(1)PKS(1)PRS(0.999)PLEAT(0.001)R	D3ZJG8_S326	1
MPKS(1)PKS(1)PRS(0.999)PLEAT(0.001)R	D3ZJG8_S329	1
VEATDPEACS(1)GEEVAVK	D3ZJG8_S1200	1
GLEDSNIS(1)YGS(1)YEEPDPK	D3ZJI8_S1821	1
GLEDSNIS(1)YGS(1)YEEPDPK	D3ZJI8_S1824	1
EAGVVDRES(1)EGIS(1)DPELEQTDYCADPLPEGR	D3ZJM8_S569	1
EAGVVDRES(1)EGIS(1)DPELEQTDYCADPLPEGR	D3ZJM8_S573	1
KHS(1)PS(1)PPPPTATESR	D3ZJU5_S327	1
KHS(1)PS(1)PPPPTATESR	D3ZJU5_S329	1
LEGS(1)EEEK	D3ZJU5_S775	1
SLKHADGEKEDQFNGS(1)PPRPQPR	D3ZKC9_S152	1
IEQLDGVDDGT(1)DS(1)EAEAVQQPR	D3ZKG0_S2055	1
QRPSYDVFEDS(1)DDS(1)EPGGPPAPR	D3ZKG0_S1089	1
QRPSYDVFEDS(1)DDS(1)EPGGPPAPR	D3ZKG0_S1092	1
AVS(1)PFAK	D3ZKG7_S1067	1
GLES(1)PLKK	D3ZKG7_S935	1
VQKS(1)PAEPEVVNEIQQNELK	D3ZKG7_S1101	1
QQLS(1)PS(1)PGQEAGILPETEK	D3ZKL3_S97	1
QQLS(1)PS(1)PGQEAGILPETEK	D3ZKL3_S99	1
VGRFPVREDLS(1)DVT(1)DEDTGPAQPPPPSKFPVPAFR	D3ZKQ4_S599	1
LKNDSDLFGLGLEELGPKES(1)S(1)EEDKDSK	D3ZKQ4_S643	1
LKNDSDLFGLGLEELGPKES(1)S(1)EEDKDSK	D3ZKQ4_S644	1
NIS(1)LS(1)S(1)EEEAEGLAGHPR	D3ZKQ4_S472	1
NIS(1)LS(1)S(1)EEEAEGLAGHPR	D3ZKQ4_S474	1
NIS(1)LS(1)S(1)EEEAEGLAGHPR	D3ZKQ4_S475	1
VS(1)PQQCSEPETK	D3ZKQ4_S489	1
GGPGKLS(1)PR	D3ZKQ9_S1352	1
YT(0.025)GS(0.975)GEDALS(1)EDDDLAEPAKGEDLEESGEHMGGALLIDLNR	D3ZKR9_S888	1
LALS(1)PEDKPICLS(0.981)PS(0.019)KIPEPPRDSQEEER	D3ZKV7_S1004	1
LPS(1)VENRPK	D3ZKV7_S2643	1
TEAPAS(1)PPPS(1)PR	D3ZKY5_S852	1
TEAPAS(1)PPPS(1)PR	D3ZKY5_S856	1
FAFS(1)S(1)EDEGAGSGPADTR	D3ZL30_S797	1
FAFS(1)S(1)EDEGAGSGPADTR	D3ZL30_S798	1
GQS(1)ADKLGLGTSER	D3ZL30_S1221	1
KS(1)QDVEAVQEVEGPYWQR	D3ZL86_S1190	1
NHS(1)NAQFIESYVCR	M0RCX6_S316	1
DVLQAAAAQHQDQNQEANGEVQS(1)R	D3ZLD5_S341	1
VFKEEGS(1)PDR	D3ZLD5_S60	1
VHNQNS(1)VPGEGLGQ	D3ZLD5_S1439	1
AVPIAVADEGES(1)ES(1)EDDDLKPR	D3ZLQ8_S132	1
AVPIAVADEGES(1)ES(1)EDDDLKPR	D3ZLQ8_S134	1
KFS(1)WGQQR	D3ZLQ8_S334	1
SS(0.004)S(0.996)RPCS(1)PVHHHEGHTK	D3ZLQ8_S395	1
RQFS(1)ALVPAFDPRPGR	D3ZLS5_S1778	1
TNATNNMNLS(1)R	D3ZLS5_S1573	1
MALEARPLLS(1)QEDS(1)EEEENELEAVSR	D3ZM20_S1414	1
MALEARPLLS(1)QEDS(1)EEEENELEAVSR	D3ZM20_S1418	1
VPS(1)PQGADVR	D3ZMG0_S521	1
EYGS(1)PLKAYT(1)PVVVTLWYR	D3ZML3_S231	1
S(1)PVAQTSSHR	D3ZMM2_S345	1
TVS(1)QQS(1)FDGVSLDSGGPEDR	D3ZMR2_S1094	1
VLRDS(1)S(1)AENLDAS(1)QER	D3ZMR2_S928	1
VLRDS(1)S(1)AENLDAS(1)QER	D3ZMR2_S929	1
VLRDS(1)S(1)AENLDAS(1)QER	D3ZMR2_S936	1
SSLGQS(1)AS(1)ETEEDTVSTSK	D3ZMS1_S290	1
DNS(1)PAVFPDR	D3ZMS2_S739	1
EQPAGLPS(1)PGER	D3ZMS2_S910	1
AES(1)QS(1)QEKMDISSLRR	D3ZMW5_S713	1
AES(1)QS(1)QEKMDISSLRR	D3ZMW5_S715	1
ETEENPAGACENQGS(1)PLKLK	D3ZMW5_S495	1
LAQGS(1)PAVAR	D3ZMW5_S354	1
GLGPPS(1)PPAPPR	D3ZMX6_S77	1
NLS(1)MPDLENR	D3ZMX6_S240	1
KEES(1)EES(1)DDNMGFDLFN	D3ZN03_S102	1
KEES(1)EES(1)DDNMGFDLFN	D3ZN03_S105	1
AQLS(1)PGIYDDSSAR	D3ZN55_S363	1
VS(1)PENLVDK	D3ZN55_S1017	1
S(1)PDPEMVPQGS(1)PVR	D3ZN76_S2031	1
S(1)PDPEMVPQGS(1)PVR	D3ZN76_S2041	1
APGS(1)PGAGNPPGTPK	D3ZNA1_S626	1
KT(0.017)S(0.151)S(0.832)DDES(1)EEDEDDLLQR	D3ZNH2_S200	1
SGAPEDDDS(1)GVEVYYR	D3ZNI3_S1502	1
S(1)IIAAPFLR	D3ZNI3_S438	1
NQMGPIS(1)PGKPMFSR	D3ZNI4_S55	1
MDGNLRQS(1)PQLLPR	D3ZNK1_S283	1
GPS(1)PPRPGK	D3ZNN7_S1006	1
ALS(1)PLPAR	D3ZNS1_S471	1
KNS(0.999)IT(0.001)EIS(1)DNEDDLLEYHRR	D3ZNS1_S584	1
EVAES(1)PRPR	D3ZNS1_S490	1
FQS(1)PVPAPR	D3ZNS1_S387	1
KGGHERPPS(1)PGLR	D3ZNS1_S325	1
RPS(1)RGLAGAIVVSGR	D3ZNS1_S655	1
TLQPPES(1)PR	D3ZNS1_S444	1
FS(1)PVLGR	D3ZNS8_S495	1
EREAANEAGDS(1)S(1)QDEAEEDVKQITVR	D3ZP45_S161	1
EREAANEAGDS(1)S(1)QDEAEEDVKQITVR	D3ZP45_S162	1
ANS(1)KS(0.999)PLQRPLSTK	D3ZP87_S310	1
GLLYDS(1)DEEDEERPAR	D3ZP96_S140	1
DMDEPS(1)PVPNVEEVTLPK	D4A510_S347	1
KRS(1)PS(1)PSPTPEAK	D4A510_S302	1
TLTDEVNS(1)PDADRR	D4A510_S283	1
GRPEQLGS(1)PLHSSYLNSVFQLQR	D3ZQ09_S65	1
GPS(1)PAPVATEPPVETPEK	D3ZQ30_S457	1
QQHARPNQPDS(1)PQEAQIIQAK	D3ZQ41_S22	1
ALSSGGSVAS(1)PPPS(1)PAMPK	D3ZQJ3_S24	1
ALSSGGSVAS(1)PPPS(1)PAMPK	D3ZQJ3_S28	1
GLPLS(1)PR	D3ZQJ3_S404	1
S(1)IEEGDGAFGR	D3ZQJ3_S137	1
GLAVAPAS(1)PGK	D3ZQK5_S544	1
GKAS(1)PFEEDQNR	D3ZQL8_S136	1
QAS(1)PTEVVER	D3ZQL8_S181	1
SGQSFHGNSEVNAILS(1)PR	D3ZQL8_S82	1
KAAQNS(1)GEADYIEK	D3ZQN7_S1714	1
RDNS(1)S(1)IDKEDNQNR	D3ZQR3_S256	1
RDNS(1)S(1)IDKEDNQNR	D3ZQR3_S257	1
MLS(1)KDCS(1)QEYTDSTGIDLHEFLINTLK	D3ZQR3_S133	1
MLS(1)KDCS(1)QEYTDSTGIDLHEFLINTLK	D3ZQR3_S137	1
TAHNSEADLEES(1)FNEHELEPS(0.072)S(0.928)PK	M0R464_S65	1
SLRPLYGDLPS(1)DPEDLDPS(1)PKAPDR	D3ZRG3_S120	1
GGS(1)PQNLPVEHHFACK	D3ZRH5_S159	1
AKDDEDIS(1)VGDRDEDT(0.003)DS(0.997)AIGSFR	D3ZRM0_S861	1
APS(1)VAS(1)MR	D3ZRM0_S734	1
APS(1)VAS(1)MR	D3ZRM0_S737	1
KDS(1)EVVDAGS(0.994)EDGT(0.006)EEATGEK	D3ZRM0_S552	1
S(1)RS(1)QEQDSSFHETDGNTVR	D3ZRM0_S963	1
S(1)RS(1)QEQDSSFHETDGNTVR	D3ZRM0_S965	1
S(1)MGS(1)WEGDSSTASR	D3ZRM0_S633	1
VNS(1)LMVEEEDDATSHLSGSSLGK	D3ZRM0_S305	1
DRHES(1)VGHGEDFSK	D3ZRN2_S573	1
LAS(1)PMKPVPGT(0.7)PPS(0.15)S(0.15)K	D3ZRN2_S1193	1
KVPVQEIDDDFFPS(1)S(1)EEEDEAVEGR	D3ZS47_S405	1
KVPVQEIDDDFFPS(1)S(1)EEEDEAVEGR	D3ZS47_S406	1
KPES(1)PYAHLCGAPDS(1)PRPVVASEDSGLFSPIR	D3ZS99_S434	1
LEPVYS(1)PAGS(1)PPPGDPR	D3ZSB7_S347	1
S(1)PCLEPHLLK	D3ZSI6_S124	1
KQDS(1)DEMPFGCIK	D3ZSP7_S1029	1
RGS(1)GDPLPQK	D3ZSQ1_S287	1
S(1)GVGNVFIK	D3ZSR2_S95	1
AVGMPS(1)PVS(1)PK	D3ZSX2_S1042	1
AVGMPS(1)PVS(1)PK	D3ZSX2_S1045	1
NSYSNSQAPS(1)PGLGSK	D3ZSX2_S1030	1
RAS(1)AGPVPGAVVIAEGLHPSLPS(0.003)PT(0.191)GNS(0.397)T(0.397)PLGT(0.01)S(0.003)K	D3ZSY8_S670	1
AS(1)PVPGPGT(0.431)PT(0.569)R	D3ZSY8_S128	1
AVGGAPS(1)PPPPVRR	D3ZSY8_S661	1
GTAGKS(1)PDLSSQK	D3ZT14_S1708	1
LVSVQEDAGKS(1)PAR	D3ZT14_S310	1
S(1)VEGPGVLEPSLEEYRR	D3ZT47_S445	1
LSAITMALQYGS(1)ES(1)EEDAALAAAR	D3ZT52_S353	1
LSAITMALQYGS(1)ES(1)EEDAALAAAR	D3ZT52_S355	1
KQFS(1)LENVPEGELLQDGK	D3ZT79_S300	1
AKPLS(1)PGAQPKEEAK	D3ZTA8_S814	1
RAADEDWDS(1)ELEDDLLGEDLLSGKK	D3ZTA8_S41	1
MLGEDS(1)DEEDEADTTAGKR	D3ZTF1_S258	1
ASVCNLQIS(1)PK	D3ZTF6_S261	1
KIEES(1)DEEAVQAK	D3ZTJ7_S692	1
RNFS(1)CGS(1)MELDDS(0.997)DLES(0.003)LRQSSETPQPILR	D3ZTL3_S380	1
EDDIYVLPPLQEEEKHS(1)S(1)EEEDEKQWQAR	D3ZTV2_S156	1
EDDIYVLPPLQEEEKHS(1)S(1)EEEDEKQWQAR	D3ZTV2_S157	1
RS(1)PPWEP	D3ZTV7_S618	1
EAT(1)LPPVS(1)PPKAALAVDEVERK	D4AD15_S1222	1
GPAGLGPRRS(1)QQGPR	D4AD15_S699	1
RRS(1)LGNIK	D4AD15_S890	1
S(1)FS(1)KEVEER	D4AD15_S1178	1
S(1)FS(1)KEVEER	D4AD15_S1180	1
S(0.01)FS(0.99)KEVEERS(1)R	D4AD15_S1187	1
SVTAFFNWLREAEDEES(1)DHN	D4AD15_S1588	1
NS(1)PLPNCTYATR	D3ZU31_S334	1
IQFTSLYHKEEAPAS(1)PLRPLYPQIS(1)PLK	D3ZU55_S199	1
IQFTSLYHKEEAPAS(1)PLRPLYPQIS(1)PLK	D3ZU55_S209	1
EGS(1)PIPHDPDLGSK	D3ZU55_S431	1
QS(1)PGPALAR	D3ZU55_S87	1
S(1)APAS(0.98)PT(0.02)HPGLMS(1)PR	D3ZU55_S402	1
S(1)APAS(0.993)PT(0.007)HPGLMS(1)PR	D3ZU55_S414	1
SSGLQT(1)PECLS(1)R	D3ZU55_S427	1
ALS(1)IESLSPTDSSNGVNWR	D3ZU63_S410	1
KKGDDS(1)DEEDLCISNK	D3ZU63_S133	1
S(1)VDIS(0.876)PT(0.124)R	D3ZU85_S437	1
LHKTEDGGWEWS(1)DDEFDEESEEGKAAISQLR	D3ZUC9_S339	1
EGHPAPPPVKPPPS(1)PVNVR	D3ZUD3_S235	1
LKS(1)DERPVHIK	D3ZUM5_S886	1
LQEEGS(1)VEAR	D3ZUL1_S136	1
NLLKNS(1)PR	D3ZUL8_S464	1
VHGEPAS(1)DLS(1)DID	D3ZUW8_S1052	1
VHGEPAS(1)DLS(1)DID	D3ZUW8_S1055	1
AVDWHS(1)PER	D3ZV70_S41	1
APDPEGLARPVS(1)PDS(1)PEIISELQQYADVAAAR	D3ZV87_S1170	1
APDPEGLARPVS(1)PDS(1)PEIISELQQYADVAAAR	D3ZV87_S1173	1
KLS(1)QPAEEDLIVGLQGLDLNSETR	D3ZVD8_S59	1
NHS(1)MGHISSK	Q5BJW6_S133	1
TLFLGIPDENFEDHS(1)APPS(1)PEEK	D3ZW27_S1028	1
TLFLGIPDENFEDHS(1)APPS(1)PEEK	D3ZW27_S1032	1
LKS(1)LNANTDITSLAR	D3ZWA5_S16	1
GSGTGHPGTGVPQAPDS(1)PAGVR	D3ZWC6_S88	1
GSPVSEIGWET(1)PPPES(1)PR	D3ZWC6_S220	1
SEVDGGS(1)GPPT(0.998)PGPT(0.001)TTLGPK	D3ZWX7_S366	1
MDDKGDLS(1)NEEAPK	D3ZWL9_S8	1
HRS(1)IHEVDISNLEAALR	F1M9K3_S361	1
MQS(1)PELPAPERALS(1)PAER	D3ZWS0_S1494	1
GRDGPCS(1)PPS(1)PDELPANVK	D3ZWS0_S1315	1
GRDGPCS(1)PPS(1)PDELPANVK	D3ZWS0_S1318	1
MQS(1)PELPAPERALS(1)PAER	D3ZWS0_S1483	1
S(1)LEQDALR	D3ZWS0_S1516	1
RVS(1)LVGADDLR	D3ZWS0_S1387	1
ANS(1)LGDLYAQK	D3ZWV8_S231	1
GVS(1)DEDT(1)DEEKETLKNQLR	D3ZX42_S988	1
RKKDEGS(1)DIDDEDMEELLNDTR	D3ZX56_S544	1
AGS(1)QGGRGGAVQAAAR	D3ZXH7_S34	1
GLAS(1)NQEPLLQLPEK	D4A858_S782	1
VQNS(1)PPVGRK	D4A858_S411	1
SLFFGS(0.019)ILAPIHS(0.981)PQGPNPVLAEDS(1)DGEG	D3ZXM2_S388	1
AIPEQHS(1)PHLK	D3ZXN9_S1310	1
CRS(1)PVPPAEKEAEK	D3ZXN9_S1024	1
LEPVS(1)PPS(1)PPHADPELELTPSR	D3ZXN9_S149	1
PASHTHQHS(1)PIS(1)PR	D3ZXN9_S1820	1
ARFS(1)PDPK	D3ZXP1_S1953	1
RQMS(1)PQAR	D3ZXP1_S1916	1
DAQS(1)PVLEVDAASGK	D3ZXU7_S837	1
NKT(1)PS(1)PPCPASK	D3ZXY1_S467	1
DLDS(1)EFEDLAGDVR	D3ZXY2_S495	1
ERS(1)PFGNQENVR	D3ZY19_S1374	1
EEQRS(1)PFNDRFPLK	D3ZY40_S705	1
S(0.609)RS(0.391)PIVHS(1)PK	D3ZY40_S495	1
KEEQAASPVAEDVGDVAVS(1)S(1)DDEKR	D3ZYB4_S186	1
KEEQAASPVAEDVGDVAVS(1)S(1)DDEKR	D3ZYB4_S187	1
HQIVCINNDLS(1)EES(1)PDES(1)EDEIKLCGILPAKK	D3ZYK9_S147	1
HQIVCINNDLS(1)EES(1)PDES(1)EDEIKLCGILPAKK	D3ZYK9_S150	1
HQIVCINNDLSEES(1)PDES(1)EDEIKLCGILPAKK	D3ZYK9_S154	1
ALVVPEPEPDS(1)DS(1)NQER	D3ZYQ9_S136	1
ALVVPEPEPDS(1)DS(1)NQER	D3ZYQ9_S138	1
RAS(1)GEEQGCLD	D3ZYS1_S343	1
YQDEVFGGFVTEPQEES(1)EEEVEEPEER	D3ZYS7_S149	1
CS(1)PLEPDFVPAEK	D3ZZ51_S713	1
EAGS(1)PAQEFSK	D3ZZ51_S464	1
EVPRS(1)PGIEKLS(1)PPENGPVVR	D3ZZ51_S399	1
EVPRS(1)PGIEKLS(1)PPENGPVVR	D3ZZ51_S406	1
LKFS(1)DDEDEEDVVKDGR	D3ZZ51_S231	1
SFFQDDHGADS(1)EGAENRPFR	D3ZZ51_S1146	1
S(1)PDEALPGGLGSHSPYALER	D3ZZ51_S1325	1
LQRAES(1)LQEK	D3ZZ68_S264	1
AGGAES(1)GPEEDALSLGAEACNFMQPLGGR	D3ZZ68_S670	1
AGS(1)GIAESQSSGLGGQLSEVSGR	D3ZZ68_S367	1
AQS(1)APPEAAVLPLS(0.999)PLS(0.001)APAAS(0.995)PS(0.005)PFQDGGAPSPAPSIFNR	D3ZZ68_S428	1
GPPRPSLPGAPPDEVYLS(1)DS(1)PAEPAPVK	D3ZZ68_S178	1
GPPRPSLPGAPPDEVYLS(1)DS(1)PAEPAPVK	D3ZZ68_S180	1
S(1)PS(1)PTPSLPPSWK	D3ZZ68_S790	1
RVPHS(1)PAR	D3ZZ81_S707	1
VGS(1)GS(1)LDNLGR	D3ZZ81_S665	1
VGS(1)GS(1)LDNLGR	D3ZZ81_S667	1
SPVVITIDS(1)DS(1)DGDAGVK	D3ZZE0_S911	1
SPVVITIDS(1)DS(1)DGDAGVK	D3ZZE0_S913	1
LPS(1)S(1)IPRQENR	D3ZZH5_S379	1
LPS(1)S(1)IPRQENR	D3ZZH5_S380	1
S(1)QVINVIGSER	D3ZZW1_S1743	1
APS(1)RQDVYGPQPQVR	D3ZZZ9_S252	1
GS(1)LAS(1)LDS(1)LRK	D3ZZZ9_S346	1
GS(1)LAS(1)LDS(1)LRK	D3ZZZ9_S349	1
GS(1)LAS(1)LDS(1)LRK	D3ZZZ9_S352	1
S(1)LDNNYSTLNER	D3ZZZ9_S893	1
VGGS(1)S(1)VDLHR	D3ZZZ9_S268	1
VGGS(1)S(1)VDLHR	D3ZZZ9_S269	1
RAS(1)HHES(1)DNENEIQIQSQLK	D4A069_S117	1
RAS(1)HHES(1)DNENEIQIQSQLK	D4A069_S121	1
NS(1)PLDCGSASPNK	D4A0B4_S1881	1
EAPGS(1)PPLS(1)PR	D4A0D9_S21	1
EAPGS(1)PPLS(1)PR	D4A0D9_S25	1
GLLS(1)PPMGQSGLR	D4A0D9_S696	1
LKS(0.999)PS(0.001)MAVPS(1)PGWVAS(1)PK	D4A0D9_S956	1
RILS(1)DDEDEEDAFKDTSTNSFS(0.021)VS(0.966)PLT(0.013)FS(0.001)SVK	D4A0G9_S1014	1
ELWDSSEPASAPRPPQS(1)PVS(1)PIVLR	D4A0T3_S504	1
S(1)LEGGGCPVR	D4A0T3_S370	1
S(1)LEPEPKEPVS(1)PR	D4A0T3_S513	1
S(1)LEPEPKEPVS(1)PR	D4A0T3_S523	1
HIEAVDKGLS(1)PAQKPK	D4A0U3_S560	1
NDPELGKES(1)PDLK	D4A0U3_S1049	1
IHNVGS(1)PLK	D4A0U9_S826	1
NCEVQS(1)PELLHK	M0R9N8_S159	1
QEVHCQNS(1)PLKK	M0R9N8_S317	1
ELAGNS(0.003)S(0.046)T(0.951)PPPVS(1)PGR	D4A0W4_S263	1
VLDKGS(1)PPPSSR	D4A0W4_S50	1
ERPPS(1)PGKQES(1)PGVT(1)PPRTNDER	D4A0Y6_S517	1
ERPPS(1)PGKQES(1)PGVT(1)PPRTNDER	D4A0Y6_S523	1
RNS(1)VNLDESESAQAVHK	D4A0Y6_S336	1
RQVS(1)PEPVK	D4A0Y6_S2958	1
VGHVAS(1)PANT(0.999)PEHSSSK	D4A0Y6_S372	1
S(1)NEQIVSEK	D4A129_S122	1
KGS(1)DEVTASSAATGTSPR	D4A129_S44	1
NEAITGPLPDS(1)PKPMGIDHAIDALSSDFTCSSPTGK	D4A129_S237	1
RDS(1)LS(1)PPGR	D4A194_S416	1
RDS(1)LS(1)PPGR	D4A194_S418	1
RKS(1)ELPQDPHTEK	D4A1A5_S497	1
ADS(1)PAGLEAAR	D4A1G8_S709	1
LQEEGGS(1)EEEEVGSPSEDGMQR	D4A1H8_S49	1
RREDELS(1)VGS(1)APLGK	D4A1M2_S998	1
RREDELS(1)VGS(1)APLGK	D4A1M2_S1001	1
MEGEPRS(1)QPGS(1)PGRAER	D4A1Q9_S7	1
MEGEPRS(1)QPGS(1)PGRAER	D4A1Q9_S11	1
S(1)MNEIKNLQYLPR	D4A1U7_S554	1
LHQECCPS(1)PEKR	D4A1W1_S431	1
GLDQPES(1)PHPK	Q5PQP7_S165	1
CVSEDRRDS(1)DES(1)DVDLGSAVR	D4A1Z7_S458	1
AASAPVKES(1)PNK	D4A206_S792	1
GKGS(1)PVPQGAKEKPEGK	D4A206_S1280	1
KLS(1)GDQVEAGAPKNK	D4A206_S1228	1
PSGKS(1)PQVR	D4A206_S356	1
RPS(1)LEHR	D4A244_S428	1
KEANELS(1)DS(1)AGEDDPAELKK	D4A2C4_S726	1
KEANELS(1)DS(1)AGEDDPAELKK	D4A2C4_S728	1
KRS(1)LVVS(1)DEEEAEEEAEKR	D4A2C4_S688	1
KRS(1)LVVS(1)DEEEAEEEAEKR	D4A2C4_S692	1
S(1)PPLPAVIK	D4A2C4_S565	1
APS(1)PHVVQENLHSEVVEVCTSSTLK	D4A2D3_S2799	1
FAS(1)ENDLPEWKER	D4A2G9_S60	1
KDGGS(1)PPLLEK	D4A2J9_S423	1
EGS(1)KDLIHPQAIEEK	D4A2N1_S167	1
RDS(1)RDLEHGKLK	D4A2V6_S301	1
AES(1)CGNGNSTGYQIR	D4A2Z8_S275	1
RIS(1)AIS(1)VAER	D4A2Z8_S609	1
RIS(1)AIS(1)VAER	D4A2Z8_S612	1
NLLQQS(1)WEDMKR	D4A319_S241	1
AVKEEALS(1)DDGDDFRDSLSNCR	D4A3D8_S93	1
KPS(1)CS(1)EGEEAKQEIQSHPQAQK	D4A3D8_S396	1
KPS(1)CS(1)EGEEAKQEIQSHPQAQK	D4A3D8_S398	1
GPS(1)PS(1)PVGS(1)PASVAQSR	D4A3E3_S314	1
GPS(1)PS(1)PVGS(1)PASVAQSR	D4A3E3_S316	1
S(1)PLRPPR	D4A3G2_S234	1
AS(1)PDHPKNDGKTEVHK	D4A3I5_S552	1
FQVVIQKS(1)	D4A3S0_S159	1
AGS(1)EECVFYTDEVASPLAPDLAKAS(1)PK	D4A3S6_S553	1
AGSEECVFYTDEVAS(1)PLAPDLAKAS(1)PK	D4A3S6_S575	1
GLS(1)LEHQK	D4A3S6_S397	1
EGVILTNESVAS(1)PEQPEEEDAK	D4A3S8_S748	1
FQQPPQPEGEEDGS(1)DGS(1)RKR	D4A3S8_S48	1
FQQPPQPEGEEDGS(1)DGS(1)RKR	D4A3S8_S51	1
NNS(1)GEEFDCAFR	D4A3S8_S617	1
HLDS(1)PPAIPPRQPTSK	D4A3T0_S1164	1
IPESETESTAS(1)APNS(1)PR	D4A3T0_S1082	1
VAGEAAET(1)DS(1)EPEPEPRVAPGDLPPLVVQR	D4A3V6_S61	1
QLS(1)EEQPSGNGVK	D4A417_S116	1
S(1)PLGHFAK	D4A433_S230	1
ES(1)ELEIK	I6LBW9_S136	1
IELS(1)PS(1)MEAPKIFER	D4A4B0_S1729	1
IELS(1)PS(1)MEAPKIFER	D4A4B0_S1731	1
IRS(1)VS(1)PR	D4A4B0_S1057	1
IRS(1)VS(1)PR	D4A4B0_S1059	1
VPEQPQRPAS(1)EPHVVPK	D4A4B0_S407	1
AELVLIDEDDEKS(1)LREK	D4A4D8_S230	1
LHS(1)EELGGPPLKK	D4A4F4_S367	1
S(1)PLELGEKLS(1)PLPGGPGAGDPR	D4A4F4_S162	1
S(1)PLELGEKLS(1)PLPGGPGAGDPR	D4A4F4_S171	1
ESEGFEEHVPS(1)DNS(1)	D4A4Q3_S118	1
ESEGFEEHVPS(1)DNS(1)	D4A4Q3_S121	1
VLHGAQT(1)S(1)DEEKDF	D4A4W6_S105	1
LKGQEDNLASAVDATTGQEACDS(1)D	D4A4Z0_S165	1
TKEPDS(1)PGMPGK	D4A4Z4_S1114	1
ERS(1)PGS(1)PLPPLPEDGEGSEVINSK	D4A503_S135	1
ERS(1)PGS(1)PLPPLPEDGEGSEVINSK	D4A503_S138	1
NPYLLS(1)EEEDGDGDGSIENSDAEAPK	D4A512_S420	1
NLS(1)GGVLMR	D4A518_S1035	1
AGS(1)PDVLR	D4A538_S19	1
AHS(1)WQPGIQNPYR	D4A539_S57	1
AQVASEAGAGVPRPS(1)GAS(1)S(1)PEEPEEDR	D4A539_S1167	1
AQVASEAGAGVPRPS(1)GAS(1)S(1)PEEPEEDR	D4A539_S1170	1
AQVASEAGAGVPRPS(1)GAS(1)S(1)PEEPEEDR	D4A539_S1171	1
GTEAHGARPEPDIEVRGS(1)KDDLGGDR	D4A539_S367	1
DQAVFGPGS(1)RGS(1)LDEAGAEGR	D4A544_S13	1
DQAVFGPGS(1)RGS(1)LDEAGAEGR	D4A544_S16	1
RVS(1)LHCLLDEFDKDLPVYLK	D4A544_S124	1
LVLS(1)GEKK	D4A554_S278	1
RNLLEDDS(1)DEEEDFFLRGPSGPR	D4A560_S30	1
ICNGGIS(1)PGNPGNSK	D4A563_S370	1
S(1)IQKPQR	D4A563_S1254	1
TGMGS(1)GS(1)AGKEGGPFK	D4A5B3_S323	1
EDVT(1)PPLS(1)PDDLK	D4A5D4_S480	1
GRS(1)PS(1)PLGVGSEMYR	D4A5D4_S872	1
GRS(1)PS(1)PLGVGSEMYR	D4A5D4_S874	1
AAAAAAAAATEQQGS(1)NGPVKK	D4A5E5_S16	1
CCS(1)PPNELGFR	D4A5H6_S289	1
RGS(1)LS(0.993)PPS(0.005)S(0.001)AYER	D4A5H6_S1810	1
RQELES(1)DS(1)ES(1)DGELQAR	D4A5H6_S1144	1
RQELES(1)DS(1)ES(1)DGELQAR	D4A5H6_S1146	1
RQELES(1)DS(1)ES(1)DGELQAR	D4A5H6_S1148	1
GQS(1)VQQVGPQGLLYVQQR	Q5BK79_S37	1
LAS(1)PQPSYAADANDSK	D4A5R3_S592	1
VGS(1)IPHDLCHNGEK	D4A5X1_S716	1
TAEEKEPAAPAS(1)PAPS(1)PVPS(0.824)PT(0.176)PAQPQK	D4A644_S512	1
RKPGAGGS(1)PALVR	D4A644_S369	1
WS(1)WAGALHHNSPGR	D4A644_S234	1
KQETAAVCGET(1)DEEAGES(1)GGEGIFR	D4A6M5_S1561	1
NS(1)PGLGSLVSPHGPHMPPAASIPPPPGLGGIK	D4A6V8_S321	1
S(1)GS(1)IIGSR	D4A720_S181	1
S(1)GS(1)IIGSR	D4A720_S183	1
S(1)RS(1)GS(1)IIGSR	D4A720_S179	1
GVAPADS(1)PDAPRR	D4A731_S738	1
S(1)PHKNVMIK	D4A778_S703	1
RRES(1)CPANILR	D4A7C2_S235	1
NNS(1)EANQVVRPK	D4A7F0_S710	1
FS(1)PGAPSGPGPQPSQK	D4A7U1_S272	1
S(1)PGGPGPLTLK	D4A7U1_S336	1
TPVDES(1)DDEIQHDEIPTGK	D4A7X7_S906	1
AAQCSVATGASGHAPAS(1)PNAQSAENQATQPPPAK	D4A827_S337	1
AQS(1)VS(1)PVQATPSGGSAQLLPGK	D4A853_S899	1
AQS(1)VS(1)PVQATPSGGSAQLLPGK	D4A853_S901	1
IHRAS(1)DPGLPAEEPK	D4A8A0_S1858	1
QAS(1)PQNLGSSGLLHPQMSPLLHSLVGQHILSVK	D4A8A0_S1899	1
LVREDENDAS(1)DDEDDDEKRR	D4A8C8_S263	1
LRGS(1)PAVS(1)PAER	D4A8G6_S63	1
LRGS(1)PAVS(1)PAER	D4A8G6_S67	1
GPPS(1)PPAPVMHS(0.918)PS(0.082)RK	D4A8G7_S224	1
DGEQS(1)PNVSLMQR	D4A8L4_S336	1
DSALQDT(1)DDS(1)DDDPVLIPGAR	D4A8L4_S648	1
NQRPLS(1)PK	D4A8N0_S62	1
FQSQADQDQQASGLQS(1)PPS(0.999)RDLS(0.974)PT(0.027)LLDNSAAK	D4A8X8_S481	1
HVRAPT(1)PS(1)PVR	D4A8Y1_S301	1
APT(1)PS(1)PVRS(1)VS(1)PAGR	D4A8Y1_S305	1
APT(1)PS(1)PVRS(1)VS(1)PAGR	D4A8Y1_S307	1
S(1)RS(1)PT(0.999)PPS(0.001)IAAK	D4A8Y1_S262	1
S(1)RS(1)PT(0.999)PPS(0.001)IAAK	D4A8Y1_S264	1
QQS(1)PS(1)PIRHS(0.795)PS(0.205)PVR	D4A8Y1_S281	1
QQS(1)PS(1)PIRHS(1)PS(1)PVR	D4A8Y1_S283	1
QQS(1)PS(1)PIRHS(1)PS(1)PVR	D4A8Y1_S288	1
QQS(1)PS(1)PIRHS(1)PS(1)PVR	D4A8Y1_S290	1
RKAEDS(1)DS(1)EPEPEDNVR	D4A914_S109	1
RKAEDS(1)DS(1)EPEPEDNVR	D4A914_S111	1
NS(1)PGCQVASNPR	D4A914_S58	1
GRS(1)PQPPAEEDEDDFDDTLVAIDTYNCDLHFK	D4A962_S195	1
ILS(1)DREDEDEDEEEAEEALETAEQR	D4A978_S495	1
ELELEEGNPKKES(1)QENGPER	D4A997_S511	1
KDDDASDKVFEDNS(1)NEKLFNEEEGPNEK	D4A997_S724	1
LFDDS(1)DER	D4A997_S743	1
MDS(1)ICGSERPGPSR	D4A997_S387	1
RES(1)GEGCPERELELEEGNPK	D4A997_S491	1
QAVGS(1)PQKIEK	D4A9B2_S522	1
GDMS(1)DEDDENEFFDAPEIITMPENLGHKR	D4A9D8_S226	1
MLAES(1)DES(1)GDEESVSQTDKTELQNTLR	D4A9D8_S65	1
MLAES(1)DES(1)GDEESVSQTDKTELQNTLR	D4A9D8_S68	1
T(0.007)GS(0.993)NIS(1)GASSDISLDEQYK	D4A9D8_S257	1
DRHS(1)RNPS(1)PLGQDPS(0.999)PDT(0.001)SPPICTLK	D4A9H6_S72	1
NPS(1)PLGQDPSPDTSPPICTLK	D4A9H6_S76	1
INS(1)IYNAK	D4A9H6_S585	1
MWS(1)PQDR	D4A9H6_S494	1
RHS(1)HDDMMLLAQLSLPSSPSSLNEDSLSTTSELLSSR	D4A9H6_S537	1
S(0.001)QS(0.999)VS(1)PPPVLYPPR	D4A9H6_S32	1
RGVGS(1)PAGR	D4A9J4_S417	1
S(1)GGGVIRGPAGNNDCR	D4A9L2_S2	1
AGVRPGS(1)PPDR	D4A9P0_S655	1
KKEEEDDDMKELENWAGS(1)M	D4A9Z8_S223	1
AAS(1)PQEVTAQADEK	D4AA06_S2161	1
SLAFDS(1)EHS(1)ADEKEKPCAK	D4AA06_S175	1
SLAFDS(1)EHS(1)ADEKEKPCAK	D4AA06_S178	1
QIS(1)FNGSEGR	D4AAG9_S1079	1
RQIDS(1)S(1)EDEDDEDYDNDKR	D4AAG9_S214	1
RQIDS(1)S(1)EDEDDEDYDNDKR	D4AAG9_S215	1
ILS(1)DS(1)EDCEEKYGER	D4AAI9_S1808	1
ILS(1)DS(1)EDCEEKYGER	D4AAI9_S1810	1
LGADS(1)IS(1)EEADS(1)EPGSSALGK	D4AAI9_S1780	1
LGADS(1)IS(1)EEADS(1)EPGSSALGK	D4AAI9_S1782	1
VENMSSNQDGNDS(1)DEFM	D4AAU6_S204	1
LAGS(1)QLS(1)ITQVASIK	D4AAY3_S534	1
AGGAS(1)PAASSTTQPPTQHR	D4AAZ8_S453	1
NVAEALGHS(1)PK	D4AAZ8_S436	1
S(1)PGPPALKHPTSK	D4AAZ8_S66	1
QLS(1)PATQLAIQR	D4AB71_S227	1
AQS(1)LPKTSASQAR	D4ABA5_S760	1
EILVDEKDFQPS(1)PDLIPPGPDVQHQR	D4ABA9_S331	1
GIS(1)LEEGALPDVSATR	D4ABA9_S294	1
LSVHDLKPLDS(1)PGRR	D4ABD7_S1889	1
WLDES(1)DAEMELR	D4ABI7_S114	1
DGMDNQGGYGS(1)VGR	D4ABK7_S298	1
GNKS(1)PS(1)PPPDGS(1)PAAT(1)PEIR	D4ACI3_S263	1
GNKS(1)PS(1)PPPDGS(1)PAAT(1)PEIR	D4ACI3_S265	1
S(0.222)PS(0.778)PPPDGS(1)PAAT(1)PEIR	D4ACI3_S271	1
RAS(1)QEANLLTLAQK	D4ACA6_S456	1
EAAAAAAHQQALKEES(1)GEGEKG	D4ACA6_S1083	1
PAGGPKPPS(1)GK	D4ACB8_S537	1
SPCS(1)PLHCDTSPK	D4ACD9_S543	1
APS(1)PPMSQVFR	D4ACF1_S564	1
VPGKLS(1)PAKQAQLR	D4ACK1_S655	1
S(1)IPVEES(1)PGRNPGV	D4ACK7_S698	1
S(1)IPVEES(1)PGRNPGV	D4ACK7_S704	1
KIVEPEVVGES(1)DS(1)EVEGDAWR	D4ACM9_S116	1
KIVEPEVVGES(1)DS(1)EVEGDAWR	D4ACM9_S118	1
RPDYAPMES(1)S(1)DEEDEEFQFIKK	D4ACM9_S52	1
RPDYAPMES(1)S(1)DEEDEEFQFIKK	D4ACM9_S53	1
NCPS(1)PVLIDCPHPNCNKK	D4ACN4_S491	1
FVQKPYS(1)R	D4ACN6_S373	1
LQS(1)FDS(1)PER	D4ACW0_S1019	1
LQS(1)FDS(1)PER	D4ACW0_S1022	1
NHS(1)PVQVEADEQHLELQQEVER	D4AD05_S1770	1
SPPAQKS(1)PHDS(0.186)KS(0.814)PLDHR	D4AD08_S1801	1
RPPES(1)PPIVEEWNSR	Q5FVL9_S36	1
SALIDEKDQDS(1)K	D4ADD7_S151	1
DVES(1)LVELER	D4ADE1_S818	1
KILGQHS(1)PEKK	D4ADE4_S593	1
ANNS(1)VGDVLR	D4ADF6_S934	1
RCS(1)KPVCDLISDMGNLVHATSSEEDIK	D4ADF6_S122	1
S(1)RS(1)VEDDEEGHLICQSGDVLSAR	D4ADG3_S137	1
S(1)RS(1)VEDDEEGHLICQSGDVLSAR	D4ADG3_S139	1
KKS(1)PS(1)PF	D4ADQ3_S778	1
KKS(1)PS(1)PF	D4ADQ3_S780	1
HGLDQS(1)DEDFKPR	D4ADR5_S64	1
LPS(1)VGDQEPPGHEK	D4ADU2_S26	1
LTNVLS(1)PR	D4ADZ1_S907	1
S(1)PEWAGDMTQGQR	D4ADZ1_S611	1
RS(1)VGPPVAVPEPVDFPVR	D4ADZ1_S970	1
VSFPAYLAS(1)PAGS(1)R	D4ADZ1_S377	1
VSFPAYLAS(1)PAGS(1)R	D4ADZ1_S381	1
QQQS(1)PPKVK	D4ADZ6_S1127	1
NNS(1)LQTATENTQAR	D4AE06_S601	1
RLS(1)LT(1)PDPEKKEPPALDPESQEEPQPPVLK	D4AE06_S1076	1
DLS(1)FKEQELKER	D4AE18_S302	1
S(1)PQGFFQSSNK	Q4V7B3_S81	1
ALS(1)AMDLQK	D4AE79_S101	1
KAS(1)CPS(0.993)PLT(0.007)IGAENQR	D4AE80_S542	1
QKS(1)PLLNQPVPELSHSSLIASQSPFR	D4AE80_S372	1
HAS(1)LPDCCR	D4AEC9_S60	1
LGS(1)KGNQIFVR	D4AEI5_S511	1
LDQPVS(1)APPS(1)PR	D4AEK9_S139	1
LDQPVS(1)APPS(1)PR	D4AEK9_S143	1
QLS(1)ESESSLEMDDER	D4AEK9_S222	1
DFAS(1)PANS(1)QS(0.999)PS(0.001)TLDSALGPR	D4AEL8_S138	1
LGS(1)GNLLDLHRQEEAAR	D4AEL8_S304	1
MDVS(1)PEPPLAPQPPASWWDQQGDFYTAFLHHLAK	D5MTG9_S15	1
AS(1)PNLIGNTGANSVGK	M0R6R7_S235	1
GCDS(1)PDPDTSYVLT(1)PHTEEK	M0R6R7_S98	1
FIEFEDS(1)QEQEKK	E9PSJ4_S109	1
RDKS(1)PGRPLER	Q9QX19_S1562	1
EVS(1)PEVVR	E9PSN4_S198	1
FIHGPS(1)PR	E9PSN4_S64	1
T(1)PS(1)PPPPILEDIILGKK	E9PSN4_S264	1
LRS(1)PS(1)NDSAHR	E9PSN4_S1271	1
S(1)AS(1)PYPTHCLS(0.087)S(0.913)PQR	E9PSN4_S368	1
APVVLQPEQIVS(1)EEET(1)PPPLLTK	E9PST5_S411	1
GLS(1)PLS(0.994)S(0.005)T(0.001)ADTKAES(1)PAER	E9PST5_S479	1
GLS(1)PLSSTADTKAES(1)PAER	E9PST5_S491	1
HMS(1)QPEPEQKHVIQR	E9PST5_S711	1
KS(1)LS(1)PGVSR	E9PST5_S656	1
SSSFSEEKGES(1)DDEKPR	E9PST5_S216	1
LQPEQES(1)PKKCEAEEAEPPAATQPQTSEPQLSQLPEAER	E9PST5_S730	1
TAQVPS(1)PPRGK	E9PST5_S1004	1
KAVES(1)T(1)DEEQQTDLVAK	E9PSX7_S81	1
CQEES(1)EDS(1)EDEILAKK	E9PSX7_S182	1
CQEES(1)EDS(1)EDEILAKK	E9PSX7_S185	1
QAREES(1)GS(1)S(1)EEEAVQNR	E9PSX7_S156	1
QAREES(1)GS(1)S(1)EEEAVQNR	E9PSX7_S158	1
QAREES(1)GS(1)S(1)EEEAVQNR	E9PSX7_S159	1
MGLEES(1)S(1)EEEEEGSVR	E9PSX7_S99	1
MGLEES(1)S(1)EEEEEGSVR	E9PSX7_S100	1
TLDS(1)DEERPR	E9PSX7_S469	1
DGGS(1)PPGPGDLTEER	Q6I7S1_S815	1
QRQDVFGEGS(1)QER	E9PT23_S879	1
VS(1)VELNDLVAGEGK	E9PT23_S607	1
CRS(1)VS(1)PAVHR	E9PT49_S1165	1
CRS(1)VS(1)PAVHR	E9PT49_S1167	1
TPQNVPAS(1)PGGDR	E9PT49_S418	1
RHS(1)HPPPLTLSSGLHR	E9PT59_S721	1
VCGQRDS(1)KEEGQDQELR	E9PT59_S318	1
EDDDVIVNKPHVS(1)DEEEEEPPFYHHPFK	E9PTE1_S2149	1
S(1)FS(1)IS(1)PVR	E9PTE1_S2029	1
S(1)FS(1)IS(1)PVR	E9PTE1_S2031	1
S(1)FS(1)IS(1)PVR	E9PTE1_S2033	1
S(1)RT(1)PLRR	E9PTE1_S2040	1
IS(1)PIQKPQGLDPVEILQER	Q6DUH4_S336	1
LS(1)PVPVPR	E9PTI6_S119	1
S(1)PDQFSDMR	E9PTK8_S727	1
GES(1)LDNLDSQRPGSWR	E9PTK8_S1229	1
DAES(1)PPQQCSHR	E9PTK9_S861	1
IRAHT(1)PS(1)GDEQEREHNGALDSK	E9PTN4_S455	1
KLS(1)PAEPK	E9PTW1_S79	1
KMS(1)QPGS(0.998)PS(0.002)PK	E9PU01_S1524	1
QRYDENEDLS(1)DVEEIVSVR	F1LLW9_S26	1
TESTLAHENHQPIKS(1)EPES(1)ENEEPK	F1LLW9_S945	1
TESTLAHENHQPIKS(1)EPES(1)ENEEPK	F1LLW9_S949	1
AAS(1)REEPIEWEF	F1LRC5_S1495	1
AYQQKPYPS(1)PK	F1LRC5_S1254	1
RPGPLPAS(1)PPPQLPR	F1LRC5_S438	1
KGS(1)LQLFPCAK	F1LM20_S1277	1
RMS(1)REPT(1)LDSISELPEEDSR	F1LM20_S1923	1
AKQPGIGDQNS(1)DS(1)DEMLAILK	F1LM36_S712	1
AKQPGIGDQNS(1)DS(1)DEMLAILK	F1LM36_S714	1
LSLS(1)DGES(1)GEEKK	F1LM36_S1331	1
LSLS(1)DGES(1)GEEKK	F1LM36_S1335	1
QTESNPAVS(1)NS(1)DEEGNETIK	F1LM36_S658	1
YVES(1)DDEKPTDENVNEK	F1LM36_S92	1
TGDLGIPPNPEDRS(1)PS(1)PEPIYNSEGK	F1LM37_S80	1
SDS(1)NAS(1)FLR	F1LM42_S34	1
SVAS(1)NQS(1)EMEYSSLQDMPK	F1LM55_S680	1
VSKDEVQNEGTAAEADS(1)PLKEDGLLPK	F1LM55_S612	1
AAS(1)DGQYENQSPEATSPR	F1LN42_S1073	1
AASDGQYENQS(1)PEATSPR	F1LN42_S1081	1
AAS(1)QQEIEQSIETLNMLMLDLEPASAAAPLHK	F1LN42_S886	1
GYDPSGLFRS(1)QS(1)FPDVEPQLPQAPAR	F1LN42_S792	1
GYDPSGLFRS(1)QS(1)FPDVEPQLPQAPAR	F1LN42_S794	1
TVGTNT(1)PPS(1)PGFGR	F1LN42_S1365	1
QGS(1)PTPALPEK	F1LN42_S1554	1
RMS(1)VGDR	F1LN42_S1566	1
S(1)PPGLAK	F1LN42_S1145	1
WDS(1)YDNFNGHREDGMEEVVGHTQGPLDGSLYAK	F1LN42_S511	1
S(1)VQPISEERIPK	F1LN75_S319	1
S(1)PKPSLR	F1LN75_S79	1
S(1)FEVEEIEPPNSTPPRR	F1LN75_S24	1
QQS(1)LPLRPIIPLVAR	F1LNA5_S136	1
VVSQS(1)QPGS(1)R	F1LNR1_S634	1
FGLGQS(1)GR	F1LNR1_S695	1
S(1)QEDLNEPIKR	F1LNR1_S1071	1
S(1)RS(1)DIDVNAAASAK	F1LNR1_S540	1
S(1)RS(1)DIDVNAAASAK	F1LNR1_S542	1
[truncated: 9,220 more rows]
