# Supplementary material for: PhosphOrtholog: a web-based tool for cross-species mapping of orthologous protein post-translational modifications
Source: BMC Genomics. 2015 Aug 19;16(1):617. doi: 10.1186/s12864-015-1820-x (PMC4539857; doi:10.1186/s12864-015-1820-x)
Supplement: Additional file 2: — PhosphOrtholog input file for Dataset 3. (CSV 153 kb) [file 12864_2015_1820_MOESM2_ESM.csv]

5011	P58771-2_S252	2
397	P60840-2_S62	2
98	Q9JI91_S160	2
3330	Q9QXS1-2_S1295	2
3325	Q9QXS1-2_S4241	2
3321	Q9QXS1-2_S4243	2
3322	Q9QXS1-2_S4244	2
3326	Q9QXS1-2_S4245	2
3324	Q9QXS1-2_S4248	2
3327	Q9QXS1-2_S4472	2
3323	Q9QXS1-2_S4479	2
3320	Q9QXS1-2_S4481	2
3328	Q9QXS1-2_S4501	2
3331	Q9QXS1-2_S580	2
3329	Q9QXS1-2_T3889	2
879	Q9R0P5_Y117	2
3111	B7ZNY3_S143	2
3112	B7ZNY3_S144	2
3110	B7ZNY3_S221	2
3113	B7ZNY3_S383	2
3115	B7ZNY3_S695	2
3109	B7ZNY3_Y1077	2
3108	B7ZNY3_Y1124	2
3114	B7ZNY3_Y719	2
1934	E9Q7H5_S298	2
1047	E9Q903_S166	2
1049	E9Q903_S188	2
1051	E9Q903_S204	2
1052	E9Q903_S205	2
1053	E9Q903_S285	2
1054	E9Q903_S288	2
1046	E9Q903_T246	2
1048	E9Q903_Y164	2
1050	E9Q903_Y193	2
1044	E9Q903_Y32	2
4771	F6T941_S517	2
4587	F6XR65_S394	2
4588	F6XR65_S396	2
4589	F6XR65_S398	2
4590	F6XR65_S462	2
4591	F6XR65_S477	2
1732	G3UYR9_S26	2
1731	G3UYR9_T25	2
1930	O88569-3_S341	2
1931	O88569-3_S344	2
1207	P13864_S187	2
1208	P13864_S717	2
1209	P13864_S958	2
1903	P17095-1_S102	2
1904	P17095-1_S103	2
1898	P17095-1_S6	2
1897	P17095-1_S9	2
1902	P17095-1_S99	2
2312	P21619_S392	2
2311	P21619_S394	2
4862	P39447_S125	2
4863	P39447_S131	2
4858	P39447_S1534	2
4864	P39447_S166	2
4865	P39447_S168	2
4868	P39447_S175	2
4867	P39447_S178	2
4861	P39447_S179	2
4860	P39447_S617	2
4857	P39447_T354	2
4855	P39447_Y1065	2
4866	P39447_Y1084	2
4856	P39447_Y1097	2
4854	P39447_Y132	2
4859	P39447_Y1441	2
4029	P42208_S218	2
1884	P43277_S37	2
877	P45591_T88	2
878	P45591_Y89	2
1290	P57776-2_S119	2
1291	P57776-2_S133	2
1292	P57776-2_S162	2
1289	P57776-2_T129	2
1293	P57776-2_T147	2
97	P57780_Y266	2
1947	P61979_S284	2
1946	P61979_S379	2
5031	P62996_S264	2
5030	P62996_S266	2
1945	P70333_S104	2
1683	Q04736_Y220	2
1996	Q08619_T106	2
1926	Q5EBP8_S2	2
1925	Q5EBP8_S362	2
1923	Q5EBP8_S363	2
1924	Q5EBP8_S365	2
1927	Q5EBP8_S4	2
1928	Q5EBP8_S6	2
1929	Q5EBP8_Y348	2
4968	Q5SSZ5-2_S1436	2
4966	Q5SSZ5-2_S934	2
4967	Q5SSZ5-2_S937	2
3631	Q5SW88_T192	2
4914	Q61033_S167	2
4918	Q61033_S66	2
4916	Q61033_S67	2
4915	Q61033_T159	2
4917	Q61033_T74	2
4763	Q61286-2_S559	2
1140	Q62167_S594	2
1139	Q62167_Y69	2
1357	Q6NZJ6-2_T205	2
2741	Q6ZWQ9_S20	2
2740	Q6ZWQ9_T19	2
3885	Q6ZWY3_S27	2
3884	Q6ZWY3_Y31	2
467	Q7TQH0-3_S109	2
460	Q7TQH0-3_S337	2
462	Q7TQH0-3_S407	2
466	Q7TQH0-3_S447	2
463	Q7TQH0-3_S556	2
465	Q7TQH0-3_S591	2
461	Q7TQH0-3_S631	2
459	Q7TQH0-3_S677	2
464	Q7TQH0-3_S681	2
3961	Q80YR5_S366	2
3400	Q8C8U0_S435	2
3399	Q8C8U0_S538	2
3392	Q8C8U0_S558	2
3397	Q8C8U0_S560	2
4638	Q8K031_S477	2
5179	Q8VDF2-2_S161	2
5175	Q8VDF2-2_S647	2
5178	Q8VDF2-2_S648	2
5180	Q8VDF2-2_S91	2
2804	Q91W39_S6	2
2805	Q91W39_S9	2
2803	Q91W39_T11	2
310	Q99N57_S580	2
3954	Q99P72_S105	2
3953	Q99P72_S16	2
3952	Q99P72_T98	2
4038	Q9CY58-2_S202	2
4039	Q9CY58-2_S203	2
4040	Q9CY58-2_S393	2
4041	Q9CY58-2_Y207	2
2961	Q9DAY9_S125	2
2957	Q9DAY9_S216	2
2960	Q9DAY9_S241	2
2958	Q9DAY9_T217	2
3432	Q9DCL8_S122	2
3431	Q9DCL8_S123	2
3430	Q9DCL8_S23	2
3429	Q9DCL8_S88	2
5358	Q9JKB3-2_S328	2
5356	Q9JKB3-2_S33	2
5355	Q9JKB3-2_S37	2
5357	Q9JKB3-2_S52	2
110	Q9QYC0_S724	2
1796	Q9WV60_S215	2
1797	Q9WV60_Y216	2
1408	Q9WV92-7_S105	2
1412	Q9WV92-7_S107	2
1414	Q9WV92-7_S486	2
1410	Q9WV92-7_S587	2
1406	Q9WV92-7_S589	2
1404	Q9WV92-7_S63	2
1411	Q9WV92-7_S792	2
1407	Q9WV92-7_T493	2
1413	Q9WV92-7_T495	2
1409	Q9WV92-7_T588	2
1405	Q9WV92-7_T64	2
968	Q9Z0H8-2_S347	2
1695	S4R1W1_S208	2
1	F6S0D5_S33	2
2	D6RI64_S17	2
3	Q3U6N9_S31	2
4	Q8K039_S50	2
5	Q8BZR9_T408	2
6	Q8BZR9_S25	2
7	Q8BZR9_S410	2
8	Q8BZR9_S563	2
9	D3Z316_S106	2
10	Q80U62-4_S337	2
11	Q99M08_S19	2
12	Q9D7E4_Y63	2
13	Q8C3W1_S176	2
14	Q8C3W1_S278	2
15	Q9D2Q3_S423	2
16	Q9CWU4_S156	2
17	Q8CIL4_S67	2
18	Q9CXL3_S177	2
19	Q9CXL3_S180	2
20	Q9CXL3_S52	2
21	Q9CXL3_S48	2
22	Q3UE31_S304	2
23	B1AQG3_S75	2
24	Q8BH50-2_S67	2
25	Q8BH50-2_S69	2
26	Q8BH50-2_S66	2
27	Q8BH50-2_S145	2
28	Q8BH50-2_S143	2
29	A2AG58-2_S201	2
30	A2AG58-2_S205	2
31	A2AG58-2_S78	2
32	A2AG58-2_S80	2
33	P58742_S495	2
34	Q3UHJ0-2_S540	2
35	Q3UHJ0-2_S593	2
36	Q3UHJ0-2_S541	2
37	Q3UHJ0-2_S21	2
38	Q3UHJ0-2_T591	2
39	Q3UHJ0-2_S587	2
40	Q3UHJ0-2_T523	2
41	Q3UHJ0-2_T537	2
42	Q3UHJ0-2_S554	2
43	Q3UHJ0-2_T389	2
44	Q3THG9_S409	2
45	Q9JKX4-2_S168	2
46	Q9JKX4-2_S172	2
47	Q9JKX4-2_S173	2
48	P41233_T2140	2
49	P41233_Y2139	2
50	O35379_S290	2
51	E9Q467_T571	2
52	Q6P8Q2_S43	2
53	Q6P542_S225	2
54	Q6P542_S138	2
55	Q6P542_S194	2
56	Q6P542_S103	2
57	Q6P542_S107	2
58	Q8CBW3-2_S290	2
59	Q8CBW3-2_Y208	2
60	Q8CBW3-2_Y193	2
61	Q8CBW3-2_S220	2
62	Q8CBW3-2_S178	2
63	P62484_S221	2
64	Q4JIM5_S785	2
65	Q4JIM5_S621	2
66	Q4JIM5_S632	2
67	Q4JIM5_Y439	2
68	Q8K4G5-4_Y281	2
69	Q8K4G5-4_S276	2
70	Q8K4G5-4_S464	2
71	Q8K4G5-4_S463	2
72	Q8K4G5-4_S531	2
73	Q8K4G5-4_S376	2
74	Q8K4G5-4_S355	2
75	Q8K4G5-4_S582	2
76	Q5SWU9_S29	2
77	F6RJ39_S423	2
78	F6RJ39_T433	2
79	F6RJ39_S437	2
80	F6RJ39_S425	2
81	F6RJ39_S603	2
82	F6RJ39_S656	2
83	F6RJ39_S601	2
84	F6RJ39_S675	2
85	F6RJ39_S333	2
86	F6RJ39_S335	2
87	F6RJ39_S162	2
88	F6RJ39_S1260	2
89	F6RJ39_S1262	2
90	F6RJ39_T1263	2
91	F6RJ39_S937	2
92	F6RJ39_S784	2
93	Q3V117_S481	2
94	Q3V117_Y682	2
95	Q3V117_S455	2
96	A1BN54_Y193	2
99	Q61072_Y841	2
100	Q01341_S573	2
101	E9Q706_S376	2
102	Q9QYC0_S613	2
103	Q9QYC0_T614	2
104	Q9QYC0_T610	2
105	Q9QYC0_T11	2
106	Q9QYC0_S465	2
107	Q9QYC0_S12	2
108	Q9QYC0_T358	2
109	Q9QYB5-2_T12	2
111	Q9Z103_S624	2
112	Q7TS64_S628	2
113	Q9JKV1_T217	2
114	Q9JKV1_S211	2
115	F8WGQ1_S57	2
116	F8WGQ1_S26	2
117	F8WGQ1_S27	2
118	F8WGQ1_T58	2
119	F8WGQ1_S22	2
120	Q80YS6_S665	2
121	Q80YS6_S669	2
122	Q80YS6_S283	2
123	Q80YS6_S549	2
124	Q5DTU0_S414	2
125	B1AVP1_S205	2
126	B1AVP1_S191	2
127	B1AVP1_S199	2
128	Q9ESC8_S175	2
129	Q9ESC8_S1040	2
130	H3BJH7_S151	2
131	H3BJH7_S679	2
132	H3BJH7_S680	2
133	Q8K2K6-3_S179	2
134	Q8K2K6-3_T177	2
135	Q8K2K6-3_S181	2
136	Q8CJF7_S1931	2
137	Q8CJF7_S1928	2
138	Q8CJF7_S1218	2
139	Q8CJF7_S1541	2
140	Q8CJF7_S1381	2
141	E9Q616_S5519	2
142	E9Q616_T5605	2
143	E9Q616_S4905	2
144	E9Q616_S5566	2
145	E9Q616_S5510	2
146	E9Q616_S5098	2
147	E9Q616_S5535	2
148	E9Q616_T219	2
149	E9Q616_S3140	2
150	E9Q616_S3139	2
151	E9Q616_T5502	2
152	E9Q616_S5518	2
153	E9Q616_S5099	2
154	E9Q616_S5536	2
155	E9Q616_T5567	2
156	E9Q616_S5231	2
157	E9Q616_S5522	2
158	E9Q616_S5632	2
159	E9Q616_T5571	2
160	E9Q616_S5512	2
161	E9Q616_S5629	2
162	E9Q616_S4686	2
163	E9Q616_S211	2
164	E9Q616_S217	2
165	E9Q616_Y122	2
166	E9Q616_S213	2
167	E9Q616_S5563	2
168	E9Q616_S5325	2
169	E9Q616_S5504	2
170	E9Q616_S5555	2
171	E9Q616_S5596	2
172	E9Q616_S5607	2
173	E9Q616_S5525	2
174	E9Q616_S4766	2
175	E9Q616_S893	2
176	E9Q616_S4890	2
177	E9Q616_S5303	2
178	E9Q616_S2985	2
179	E9Q616_S5553	2
180	E9Q616_S576	2
181	E9Q616_S2381	2
182	E9Q616_S136	2
183	E9Q616_S116	2
184	E9Q616_T719	2
185	E9Q616_T496	2
186	E9Q616_S94	2
187	E9PYB0_T290	2
188	E9PYB0_S326	2
189	E9PYB0_S286	2
190	F7DBB3_T1494	2
191	F7DBB3_T1455	2
192	F7DBB3_S1492	2
193	F7DBB3_S1261	2
194	F7DBB3_S1458	2
195	F7DBB3_S1277	2
196	Q922M7_S182	2
197	Q922M7_S193	2
198	Q922M7_S189	2
199	Q05AH6_S313	2
200	Q9EQX4_S133	2
201	Q9EQX4_S134	2
202	E9PVP1_S507	2
203	E9PVP1_S128	2
204	Q8R010_S36	2
205	Q91XC0_S272	2
206	Q91XC0_S239	2
207	O08715-2_S103	2
208	O08715-2_S55	2
209	O88845-3_S52	2
210	E9Q774_S21	2
211	E9Q774_S1163	2
212	Q9WTQ5_T272	2
213	Q9WTQ5_S1645	2
214	Q9WTQ5_S584	2
215	Q9WTQ5_S270	2
216	Q9WTQ5_S637	2
217	E9Q394_S2692	2
218	E9Q394_S1892	2
219	E9Q394_S1895	2
220	E9Q394_S1253	2
221	A2API8_S840	2
222	A2API8_S36	2
223	Q9DBR0_S325	2
224	Q9DBR0_S320	2
225	Q9DBR0_S336	2
226	B1AXD8_S21	2
227	D3YXX3_S124	2
228	Q9D1F4_T247	2
229	Q9D1F4_S212	2
230	Q9D1F4_S213	2
231	Q9D1F4_S203	2
232	Q9D1F4_S204	2
233	Q9D1F4_S184	2
234	Q9D1F4_T116	2
235	Q9D1F4_S88	2
236	Q9D1F4_S92	2
237	Q8K1E6_S28	2
238	A2AH22-7_S1086	2
239	Q9JHT5_S16	2
240	Q8JZZ6_S74	2
241	B8JK81_S534	2
242	Q9DBT5_S12	2
243	Q9DBT5_S87	2
244	A2ATQ5_S343	2
245	Q91W96_T781	2
246	Q91W96_S779	2
247	Q91W96_S777	2
248	S4R2B2_S401	2
249	S4R2B2_S402	2
250	E9Q1M6_S1669	2
251	E9Q1M6_S1554	2
252	E9Q1M6_S1678	2
253	E9Q4F7_S276	2
254	Q99NH0_S2038	2
255	Q99NH0_S2037	2
256	Q99NH0_S2040	2
257	Q99NH0_S2041	2
258	Q99NH0_S1696	2
259	Q99NH0_S2063	2
260	Q99NH0_S2043	2
261	Q99NH0_S1936	2
262	Q99NH0_S2401	2
263	Q99NH0_S1692	2
264	Q99NH0_S1705	2
265	B2RW11_S460	2
266	A6H6J9_S177	2
267	P59672_Y472	2
268	Q8K298_S557	2
269	Q8K298_S292	2
270	Q8K298_S556	2
271	Q8K298_S512	2
272	Q8K298_S513	2
273	Q8K298_T296	2
274	Q8K298_S131	2
275	Q8K298_S293	2
276	Q8K298_S259	2
277	Q8K298_T192	2
278	Q8K298_S180	2
279	Q8K298_S318	2
280	Q8K298_S637	2
281	Q8K298_S531	2
282	P10107_S37	2
283	P10107_Y21	2
284	P07356_S22	2
285	P07356_Y24	2
286	P48036_Y92	2
287	P17426-2_S655	2
288	Q9Z1T1_S276	2
289	O54774_S754	2
290	O54774_S755	2
291	O54774_S784	2
292	O54774_T758	2
293	O54774_S825	2
294	O54774_S760	2
295	Q8R5A3_S507	2
296	Q8R5A3_S537	2
297	Q3TDW6_S123	2
298	Q61315-4_S1922	2
299	Q61315-4_S1224	2
300	Q61315-4_S1928	2
301	F6QA74_S13	2
302	O35841_S469	2
303	O35841_S464	2
304	Q9D842-2_S41	2
305	Q06335-2_Y687	2
306	Q8VBT6_S484	2
307	Q8K3H0_S401	2
308	P04627_S214	2
309	P04627_S255	2
311	Q99K28_S239	2
312	Q99K28_S431	2
313	Q99K28_S4	2
314	G3X9K3_S1566	2
315	A2A5R2_S214	2
316	A2A5R2_T224	2
317	A2A5R2_S218	2
318	A2A5R2_S227	2
319	A2RSX9_S9	2
320	A2RSX9_S5	2
321	Q3UL36-2_S57	2
322	Q5FWK3_S47	2
323	Q5FWK3_S49	2
324	Q5FWK3_S50	2
325	Q5FWK3_S51	2
326	Q6Y5D8-4_S488	2
327	S4R1B0_T229	2
328	S4R1B0_S238	2
329	S4R1B0_Y241	2
330	E9QAJ9_S574	2
331	E9QAJ9_S575	2
332	E9QAJ9_T736	2
333	H3BJ36_S87	2
334	Q6DFV3_T1729	2
335	Q8BL80-3_S224	2
336	Q8BL80-3_S197	2
337	Q8BL80-3_S187	2
338	A6X8Z5_S343	2
339	A6X8Z5_S1242	2
340	Q91YM2_Y1087	2
341	Q91YM2_S975	2
342	Q91YM2_Y1105	2
343	Q91YM2_S1179	2
344	P59281-2_S298	2
345	P59281-2_S299	2
346	P59281-2_S295	2
347	P59281-2_Y1006	2
348	B2RQE8_Y759	2
349	B2RQE8_Y342	2
350	E9PYT0_S1174	2
351	E9PYT0_S1177	2
352	E9PYT0_S1219	2
353	Q8C033-2_S7	2
354	A2AWP7_Y152	2
355	Q8R4H2_T736	2
356	Q6P9R4_S577	2
357	Q60875-5_S902	2
358	Q60875-5_S926	2
359	Q60875-5_S930	2
360	Q60875-5_S856	2
361	Q60875-5_T146	2
362	Q60875-5_S145	2
363	Q60875-5_S113	2
364	Q60875-5_S122	2
365	Q60875-5_S93	2
366	Q3UPH7-3_S1437	2
367	Q3UPH7-3_S959	2
368	E9Q7D5_S720	2
369	E9Q7D5_S593	2
370	Q9ES28-8_S79	2
371	Q9ES28-8_S71	2
372	Q9ES28-8_S516	2
373	Q9ES28-8_S340	2
374	Q9ES28-8_T526	2
375	Q9ES28-8_S525	2
376	A2BH40-3_S1384	2
377	A2BH40-3_T1383	2
378	A2BH40-3_S770	2
379	A2BH40-3_S773	2
380	A2BH40-3_S384	2
381	A2BH40-3_S703	2
382	A2BH40-3_S1539	2
383	A2BH40-3_T1543	2
384	A2BH40-3_S365	2
385	A2BH40-3_S697	2
386	E9Q4N6_S1274	2
387	E9Q4N6_S1275	2
388	F6R6U0_S257	2
389	F6R6U0_S93	2
390	Q640N2_S328	2
391	D3YWC2_S111	2
392	Q8BH07_S80	2
393	D3Z5T2_S43	2
394	P56212-2_T6	2
395	P56212-2_S7	2
396	P56212_S23	2
398	E9QMJ1_S819	2
399	E9QMJ1_S823	2
400	A2AC05_T201	2
401	A2AC05_S202	2
402	A2AC05_S116	2
403	Q9D5T0_S322	2
404	G3X963_S317	2
405	G3X963_S322	2
406	G3X963_S1215	2
407	G3X963_S1216	2
408	A2AQE9_T53	2
409	Q8R0S1_T101	2
410	Q7TT18_S593	2
411	Q7TT18_S533	2
412	Q3ZAQ4_S828	2
413	Q62388_S1987	2
414	O35126_S633	2
415	O35126_S646	2
416	O35126_S630	2
417	O35126_T638	2
418	O35126_S107	2
419	O35126_S101	2
420	O35126_S77	2
421	O35126_S34	2
422	O35126_S112	2
423	Q9EPE9_S896	2
424	Q8VDN2_Y260	2
425	O55143_S663	2
426	G5E829_S1182	2
427	G5E829_S17	2
428	G5E829_S1178	2
429	G5E829_S1155	2
430	P15920-2_S102	2
431	Q64430_S357	2
432	Q61687_S1512	2
433	Q61687_S1224	2
434	Q61687_S1223	2
435	Q61687_S1335	2
436	Q61687_S1339	2
437	Q61687_S2471	2
438	Q61687_S770	2
439	Q61687_S768	2
440	Q61687_S855	2
441	Q61687_S854	2
442	Q61687_S590	2
443	Q61687_S766	2
444	Q61687_S626	2
445	Q61687_S717	2
446	Q61687_S719	2
447	Q61687_S912	2
448	Q61687_S315	2
449	Q61687_S92	2
450	F6U2C2_S284	2
451	F6U2C2_S525	2
452	F6U2C2_S527	2
453	F6U2C2_S432	2
454	F6U2C2_T401	2
455	F6U2C2_S523	2
456	F6U2C2_S126	2
457	F6U2C2_S444	2
458	Q7TQH0-3_S422	2
468	Q3UD01_S92	2
469	Q9D9K3_S82	2
470	Q6PE80_Y687	2
471	Q6PE80_Y688	2
472	Q6PE80_Y806	2
473	F7ABX5_S112	2
474	Q9JLV1_S200	2
475	Q9JLV1_S289	2
476	Q9JLV1_S380	2
477	Q9JLV1_S201	2
478	Q9JLV1_S179	2
479	Q9JLV1_S390	2
480	Q9JLV1_S138	2
481	Q9JLV1_S360	2
482	Q9JLV1_T291	2
483	Q9JLV1_Y253	2
484	Q9JLV1_S404	2
485	Q9JLV1_S270	2
486	Q9JLV1_S274	2
487	Q9JLV1_S297	2
488	Q8CI61_S179	2
489	Q8CI61_S175	2
490	Q3UF95_S1121	2
491	Q3UF95_S977	2
492	Q8BKX1-3_S367	2
493	Q8BKX1-3_S326	2
494	Q9DBJ3_Y274	2
495	Q91XV3_S191	2
496	Q91XV3_S192	2
497	Q91XV3_S131	2
498	Q91XV3_T36	2
499	Q91XV3_S92	2
500	G3UWZ0_S1367	2
501	G3UWZ0_T729	2
502	G3UWZ0_T1363	2
503	Q9Z277-2_S27	2
504	Q9Z277-2_S32	2
505	Q9Z277-2_S1166	2
506	Q9Z277-2_S1040	2
507	F8VPM0_S1172	2
508	Q8VBW5-2_S733	2
509	Q3TQI7_S15	2
510	Q3TQI7_S17	2
511	Q3TQI7_S261	2
512	E9Q286_S676	2
513	E9Q286_S1820	2
514	Q61140-2_T330	2
515	Q61140-2_S434	2
516	Q61140-2_Y238	2
517	Q61140-2_Y310	2
518	Q61140-2_Y331	2
519	Q61140-2_Y271	2
520	Q61140-2_S432	2
521	Q61140-2_Y132	2
522	Q61140-2_Y391	2
523	Q61140-2_Y291	2
524	Q61140-2_Y253	2
525	Q61140-2_S143	2
526	Q61140-2_Y414	2
527	Q9QZK2_Y111	2
528	Q9QZK2_Y103	2
529	P50136_S334	2
530	D3Z7R0_T32	2
531	D3Z7R0_S31	2
532	P59017_S387	2
533	Q921K9_S112	2
534	Q921K9_S122	2
535	Q9D219_T315	2
536	Q67FY2-2_S947	2
537	Q67FY2-2_S951	2
538	Q67FY2-2_S65	2
539	Q67FY2-2_S51	2
540	Q67FY2-2_S81	2
541	Q67FY2-2_S977	2
542	Q67FY2-2_S710	2
543	F8WI22_S658	2
544	F8WI22_S759	2
545	F8WI22_S383	2
546	F8WI22_S656	2
547	F8WI22_T256	2
548	F8WI22_S284	2
549	F8WI22_T305	2
550	F8WI22_S289	2
551	F8WI22_S183	2
552	F8WI22_S395	2
553	F8WI22_T400	2
554	F8WI22_S177	2
555	F8WI22_S494	2
556	F8WI22_S510	2
557	F8WI22_S267	2
558	F8WI22_S529	2
559	Q8CGN4-4_S423	2
560	A2AQH4_S1474	2
561	Q6PAJ1_S113	2
562	Q6PAJ1_S465	2
563	Q6PAJ1_S461	2
564	Q6PAJ1_S356	2
565	Q921C5_S817	2
566	Q921C5_S578	2
567	Q6P1B9_S290	2
568	Q6P1B9_S301	2
569	Q6P1B9_S293	2
570	Q6P1B9_S273	2
571	Q6P1B9_S265	2
572	Q6P1B9_S267	2
573	S4R1L5_S455	2
574	Q6PGF5_S805	2
575	Q6PGF5_T803	2
576	Q6PGF5_S573	2
577	Q91VL0_S114	2
578	Q91Z78_S62	2
579	Q91Z78_S63	2
580	Q91Z78_S64	2
581	Q91Z78_S61	2
582	E9Q6J5_S2840	2
583	E9Q6J5_S2841	2
584	E9Q6J5_S632	2
585	E9Q6J5_S2989	2
586	E9Q6J5_S3000	2
587	E9Q6J5_S2888	2
588	E9Q6J5_S2001	2
589	P97452_S11	2
590	P97452_S112	2
591	P97452_S113	2
592	Q8BS90-2_S231	2
593	F6SZ47_S347	2
594	F6SZ47_T383	2
595	F6SZ47_S713	2
596	F6SZ47_S401	2
597	F6SZ47_S134	2
598	Q99MP8-2_S86	2
599	Q8C3R1_S685	2
600	P48754_S705	2
601	P48754_S504	2
602	E9PZ26_S906	2
603	Q7JJ13-2_S254	2
604	Q7JJ13-2_S251	2
605	A2AKA9_S262	2
606	Q9ESU6_S470	2
607	Q9ESU6_S471	2
608	D3YZC7_S268	2
609	D3YZC7_T264	2
610	Q3UQU0_S565	2
611	Q3UQU0_S587	2
612	Q5SXJ3_S110	2
613	B2RRD7_S459	2
614	B2RRD7_S461	2
615	B2KF05_S19	2
616	B2KF05_S17	2
617	Q8R2Q8_Y6	2
618	Q9Z1S0_S1050	2
619	Q8R149-2_S135	2
620	Q8R149-2_S238	2
621	Q8R149-2_S200	2
622	Q8R149-2_T196	2
623	Q8R149-2_S148	2
624	Q8R149-2_T144	2
625	Q8R149-2_S187	2
626	Q8R149-2_T183	2
627	Q8R149-2_T131	2
628	Q8R149-2_S341	2
629	Q8R149-2_S344	2
630	O54825_S97	2
631	E9Q3C1_S647	2
632	E9Q3C1_S649	2
633	Q80X80_S468	2
634	Q80X80_S464	2
635	Q7TPS5-3_S62	2
636	Q7TPS5-3_S97	2
637	Q8VDY9_S307	2
638	E9Q1R5_S2256	2
639	E9Q1R5_S2226	2
640	Q9CS00_S96	2
641	E9QAI5_S975	2
642	E9QAI5_S1796	2
643	F6Q5V4_S79	2
644	F6Q5V4_S80	2
645	Q8VCQ8_T472	2
646	Q8VCQ8_T467	2
647	Q8VCQ8_S463	2
648	Q8VCQ8_Y419	2
649	Q8VCQ8_S526	2
650	Q8VCQ8_S490	2
651	Q8VCQ8_S394	2
652	Q8VCQ8_S248	2
653	Q8VCQ8_S252	2
654	Q8VCQ8_S257	2
655	P62204_Y100	2
656	Q6PHZ2-2_T337	2
657	Q6PHZ2-2_S315	2
658	Q6PHZ2-2_S319	2
659	Q923T9-3_S325	2
660	Q8C078-2_S495	2
661	P49070_S55	2
662	P49070_S53	2
663	A2AHC3_S1069	2
664	A2AHC3_S1133	2
665	A2AHC3_T559	2
666	A2AHC3_S550	2
667	A2AHC3_S569	2
668	A2AHC3_S560	2
669	A2AHC3_S553	2
670	Q8C1B1_S573	2
671	Q8C1B1_S439	2
672	P35564_S563	2
673	P35564_S582	2
674	P35564_S553	2
675	P40124_S307	2
676	P40124_S34	2
677	Q99LB4_S338	2
678	Q9CR86_S42	2
679	Q9CR86_S53	2
680	Q9CR86_S31	2
681	Q9CR86_S33	2
682	Q8K3W3_S145	2
683	O70589-4_S576	2
684	P97864_S16	2
685	P51125-2_S11	2
686	P51125-2_T197	2
687	P51125-2_T290	2
688	P51125-2_S305	2
689	P51125-2_S81	2
690	P51125-2_S200	2
691	P51125-2_T460	2
692	H3BKG0_Y14	2
693	Q924U4_S20	2
694	Q924U4_S23	2
695	Q08024-4_S134	2
696	P22682_Y672	2
697	Q9DCC5_S99	2
698	Q9DCC5_S97	2
699	Q9DCC5_S93	2
700	Q9DCC5_S95	2
701	Q61686_S97	2
702	Q61686_S93	2
703	Q61686_S92	2
704	Q61686_S13	2
705	Q61686_S14	2
706	Q9QXV1_S163	2
707	Q9QXV1_S284	2
708	Q9D1C2_S20	2
709	Q9D1C2_S26	2
710	E9PX94_S412	2
711	E9PX94_S413	2
712	E9PX94_S390	2
713	Q8VDP4_S610	2
714	Q8VDP4_S612	2
715	E0CYE3_S26	2
716	Q8R344_S165	2
717	A2AEV7_S357	2
718	Q8CI71-2_S561	2
719	Q8CI71-2_S496	2
720	Q8CI71-2_S492	2
721	Q8CI71-2_S494	2
722	Q8CI71-2_S559	2
723	Q8CI71-2_S498	2
724	Q640L5_S1356	2
725	Q9CR29-2_T137	2
726	D3YZP9_S237	2
727	Q3UJV1_S332	2
728	Q3UJV1_S330	2
729	Q9JJ89_S283	2
730	Q9JJ89_S18	2
731	Q5SNZ0-3_T1738	2
732	Q5SNZ0-3_S1739	2
733	Q5SNZ0-3_S233	2
734	Q5SNZ0-3_S237	2
735	Q5SNZ0-3_S1597	2
736	Q5SNZ0-3_S1621	2
737	Q5SNZ0-3_S1594	2
738	E9QAD4_S304	2
739	Q9D6J3_S211	2
740	Q9D6J3_S213	2
741	O88874_S341	2
742	O88874_S325	2
743	O88874_S329	2
744	Q52KE7_S347	2
745	Q52KE7_S341	2
746	Q52KE7_S358	2
747	Q52KE7_S361	2
748	Q9JJA7_S328	2
749	Q9JJA7_S345	2
750	Q9JJA7_S348	2
751	Q9JJA7_S366	2
752	E9QAF8_S657	2
753	E9QAF8_S477	2
754	Q8BGU5-2_S299	2
755	Q8BGU5-2_S301	2
756	E9Q226_S276	2
757	P42932_S537	2
758	P42932_Y30	2
759	Q9JLQ0_S510	2
760	Q9JLQ0_S514	2
761	Q9JLQ0_S404	2
762	Q9JLQ0_S458	2
763	Q9CWK3_S49	2
764	Q64314_S343	2
765	Q76KJ5_S166	2
766	Q76KJ5_S170	2
767	P15379-2_S325	2
768	P15379-2_S327	2
769	P15379-2_S318	2
770	Q9JJ66_S86	2
771	Q9JJ66_T106	2
772	Q9JJ66_T70	2
773	Q9JJ66_S41	2
774	Q9DBN8_S325	2
775	Q99JP4_S42	2
776	Q7TT50_S1692	2
777	Q91W92_S207	2
778	Q91W92_S121	2
779	Q9CQC5_S89	2
780	A2A6Q2_S140	2
781	A2A6Q2_S136	2
782	A2A6Q2_S116	2
783	A2A6Q2_S64	2
784	D3Z5P7_S294	2
785	D3Z5P7_S295	2
786	D3Z5P7_S296	2
787	Q99M54-2_S29	2
788	H3BJV7_T152	2
789	Q8BHX3_S228	2
790	P11440_T14	2
791	P11440_Y15	2
792	A2A9P6_S544	2
793	A2A9P6_S707	2
794	A2A9P6_S13	2
795	A2A9P6_T706	2
796	A2A9P6_S200	2
797	Q14AX6-2_S331	2
798	Q14AX6-2_S382	2
799	Q14AX6-2_S333	2
800	Q14AX6-2_S384	2
801	Q14AX6-2_S1079	2
802	Q69ZA1-2_T495	2
803	Q69ZA1-2_S326	2
804	Q69ZA1-2_S438	2
805	Q69ZA1-2_S401	2
806	Q69ZA1-2_S440	2
807	Q69ZA1-2_T1087	2
808	Q69ZA1-2_S398	2
809	Q69ZA1-2_S396	2
810	Q69ZA1-2_S316	2
811	Q69ZA1-2_S318	2
812	O35495-3_S134	2
813	O35495-3_S120	2
814	Q8K0D0-2_S96	2
815	Q8K0D0-2_Y119	2
816	Q8K0D0-2_S62	2
817	Q04899_S109	2
818	P97377-2_T14	2
819	P97377-2_Y15	2
820	P30285_S300	2
821	Q8K389_S485	2
822	Q8K389_S483	2
823	Q03147_T170	2
824	Q03147_S164	2
825	Q64364_S125	2
826	Q6PBC0_S32	2
827	Q4VAA2-2_S54	2
828	Q4VAA2-2_Y120	2
829	Q4VAA2-2_Y213	2
830	Q9WTK2-2_S162	2
831	Q9WTK2-2_S147	2
832	D6RJ71_S16	2
833	D6RJ71_S15	2
834	P49452_S156	2
835	P49452_S699	2
836	P49452_S154	2
837	E9QKK1_S2377	2
838	E9QKK1_S2380	2
839	E9PY14_S810	2
840	E9PY14_S247	2
841	Q9CXS4_S18	2
842	H7BX26_S1519	2
843	H7BX26_S1157	2
844	H7BX26_S963	2
845	H7BX26_S962	2
846	H7BX26_S1200	2
847	H7BX26_S1155	2
848	H7BX26_S463	2
849	H7BX26_S1195	2
850	H7BX26_S1102	2
851	H7BX26_S1150	2
852	Q80U49_S819	2
853	Q80U49_S510	2
854	Q80U49_S534	2
855	Q80U49_S1122	2
856	Q80U49_S1166	2
857	Q80U49_S965	2
858	Q80U49_S709	2
859	Q80U49_S653	2
860	Q80U49_S1186	2
861	Q8BT07-2_S427	2
862	Q8BT07-2_S422	2
863	Q8BT07-2_S425	2
864	Q8BT07-2_S433	2
865	Q0VEJ0_S83	2
866	Q8C1L6_S16	2
867	Q924Z4_S349	2
868	Q924Z4_S348	2
869	Q924Z4_T346	2
870	Q924Z4_S341	2
871	O88271_T202	2
872	O88271_S203	2
873	O88271_T206	2
874	P18760_Y68	2
875	P18760_S3	2
876	P18760_Y140	2
880	P59242-2_S129	2
881	P59242-2_S282	2
882	P59242-2_S437	2
883	P59242-2_S89	2
884	P59242-2_S84	2
885	P59242-2_S131	2
886	Q6AW69-3_T303	2
887	Q6AW69-3_S601	2
888	Q6AW69-3_S203	2
889	Q6AW69-3_S252	2
890	Q6AW69-3_S199	2
891	Q6AW69-3_S284	2
892	Q9QWF0_S293	2
893	Q9QWF0_S51	2
894	Q9QWF0_T297	2
895	Q9QWF0_S294	2
896	Q9D0N7_S465	2
897	Q9D0N7_S422	2
898	Q8K327_T447	2
899	Q8K327_S603	2
900	Q8K327_S108	2
901	Q8K327_S448	2
902	Q8K327_S617	2
903	Q8K327_S532	2
904	Q8K327_S451	2
905	Q8K327_S416	2
906	Q8K327_S421	2
907	Q8K327_S425	2
908	Q9D1L0_S45	2
909	P40201_S1688	2
910	P40201_S1678	2
911	P40201_S1096	2
912	P40201_S1094	2
913	P40201_S5	2
914	F7C528_S672	2
915	F7C528_S1558	2
916	E9QAS4_T1533	2
917	E9QAS4_S408	2
918	E9QAS4_S1517	2
919	E9QAS4_S1515	2
920	E9QAS4_S1511	2
921	Q09XV5_S2520	2
922	Q09XV5_T1995	2
923	Q09XV5_S1997	2
924	Q09XV5_S1999	2
925	G3UZ93_S114	2
926	G3UZ93_S151	2
927	G3UZ93_T113	2
928	Q8CGZ0_T828	2
929	Q8CGZ0_S826	2
930	Q8CGZ0_S824	2
931	Q8CGZ0_S822	2
932	Q8BJF9_S199	2
933	Q9JKP8_S122	2
934	Q8BIW9_S90	2
935	Q8BIW9_S91	2
936	Q924A2-2_S1240	2
937	Q924A2-2_S1241	2
938	Q924A2-2_S902	2
939	Q9DA19_S202	2
940	F6SBR5_S68	2
941	F6SBR5_S1586	2
942	Q8BMK4_S17	2
943	A2AGT5-2_S816	2
944	J3QP81_S672	2
945	J3QP81_S676	2
946	J3QP81_S646	2
947	J3QP81_S598	2
948	J3QP81_S600	2
949	J3QP81_S1051	2
950	J3QP81_S1144	2
951	J3QP81_S1117	2
952	Q8BRT1-5_S241	2
953	Q8BRT1_S374	2
954	Q8BRT1_S1004	2
955	Q8BRT1_S376	2
956	Q8BRT1_S531	2
957	Q8BRT1_S461	2
958	Q8BRT1_S535	2
959	Q8BRT1_S465	2
960	Q8CFC7-2_S541	2
961	Q8CFC7-2_S285	2
962	Q99LI2_S429	2
963	Q99LI2_S433	2
964	Q922J3-2_S194	2
965	Q922J3-2_S203	2
966	Q922J3-2_S309	2
967	Q922J3-2_S311	2
969	Q9Z0H8-2_S295	2
970	Q9Z0H8-2_S889	2
971	Q923F1_S100	2
972	Q80YR7_T1263	2
973	Q80YR7_S1265	2
974	Q80YR7_S424	2
975	Q5SW19-3_S1249	2
976	Q69ZF7_S661	2
977	Q8C5L3-3_S80	2
978	Q8K0V4_S299	2
979	Q8BT14-2_S429	2
980	Q3UMF0-3_T956	2
981	Q3UMF0-3_T479	2
982	Q3UMF0-3_S362	2
983	Q3UMF0-3_S480	2
984	Q3UMF0-3_S957	2
985	Q3UMF0-3_S595	2
986	Q3UMF0-3_S1021	2
987	Q3UMF0-3_Y499	2
988	Q3UMF0-3_S826	2
989	Q3UMF0-3_S351	2
990	Q3UMF0-3_S1144	2
991	Q3UMF0-3_S1195	2
992	Q3UMF0-3_S475	2
993	Q3UMF0-3_S825	2
994	Q3UMF0-3_S333	2
995	Q3UMF0-3_S922	2
996	Q3UMF0-3_T271	2
997	Q3UMF0-3_S267	2
998	A6PWE1_S227	2
999	Q9EQG9_S377	2
1000	O88587-2_S217	2
1001	O88587-2_S218	2
1002	Q8CIE6_S402	2
1003	Q8CIE6_S173	2
1004	O88543_S423	2
1005	F6SFF5_S79	2
1006	B7ZCP4_T469	2
1007	Q9EPU4_S754	2
1008	O35218_S419	2
1009	O35218_S420	2
1010	O35218_S423	2
1011	Q8BTV2-2_S48	2
1012	Q8BTV2-2_T194	2
1013	Q8C7D2_S25	2
1014	Q64010_Y221	2
1015	P47941_Y207	2
1016	P47941_Y132	2
1017	P47941_Y251	2
1018	P63154_S689	2
1019	Q91X84-2_S30	2
1020	Q91X84-2_S71	2
1021	Q9DC28-2_S382	2
1022	Q9JMK2_S389	2
1023	Q9JMK2_S363	2
1024	Q9JMK2_S405	2
1025	Q9JMK2_S408	2
1026	G3UXG7_S154	2
1027	G3UXG7_S158	2
1028	Q99LI7_S691	2
1029	H3BKL6_S576	2
1030	Q7TSG2_S730	2
1031	Q8BG15-5_S165	2
1032	P26231_Y619	2
1033	P26231_S641	2
1034	P26231_T654	2
1035	P26231_S655	2
1036	P26231_S652	2
1037	P26231_T658	2
1038	P26231_Y419	2
1039	Q02248_S552	2
1040	Q02248_T551	2
1041	Q02248_T556	2
1042	Q02248_S191	2
1043	E9Q903_Y829	2
1045	E9Q8Z4_Y834	2
1055	P70698_S575	2
1056	P70698_S562	2
1057	Q62018-3_T880	2
1058	Q62018-3_S896	2
1059	Q62018-3_S898	2
1060	Q60598_Y421	2
1061	Q60598_S405	2
1062	Q60598_S417	2
1063	Q60598_S407	2
1064	Q60598_T401	2
1065	Q99LJ0_S526	2
1066	Q99LJ0_S481	2
1067	Q99LJ0_S567	2
1068	Q99LJ0_S559	2
1069	Q99LJ0_S562	2
1070	Q99LJ0_S488	2
1071	Q99LJ0_S556	2
1072	Q99LJ0_S522	2
1073	A2A432-2_T106	2
1074	A2A432-2_S149	2
1075	H3BJL7_S56	2
1076	H3BJL7_S52	2
1077	Q8C5N3-2_S823	2
1078	Q8C5N3-2_S38	2
1079	Q8C5N3-2_S60	2
1080	P97792-2_S332	2
1081	Q9CX66_S177	2
1082	Q3TT38_S215	2
1083	P98078-2_S380	2
1084	P98078-2_T650	2
1085	P98078-2_S706	2
1086	Q3UHC7-2_T1046	2
1087	Q91XC8_S2	2
1088	Q91XC8_S51	2
1089	Q91XC8_S3	2
1090	O54784_S301	2
1091	Q9QXS6-3_T337	2
1092	Q9QXS6-3_S339	2
1093	Q9QXS6-3_S341	2
1094	Q9QXS6-3_S142	2
1095	REV__Q9CRD4_S117	2
1096	Q62418-3_S273	2
1097	Q62418-3_T295	2
1098	Q62418-3_S287	2
1099	Q923B1_S489	2
1100	Q923B1_S491	2
1101	Q923B1_S505	2
1102	Q923B1_S520	2
1103	A2AKB9-4_S57	2
1104	Q80T85_S799	2
1105	Q8N7N5-2_S100	2
1106	P43346_S11	2
1107	Q9JLM8-2_S307	2
1108	Q9JLM8-2_S305	2
1109	Q91YD3_S542	2
1110	Q91YD3_S164	2
1111	Q91YD3_S543	2
1112	Q91YD3_S545	2
1113	Q91YD3_T420	2
1114	Q9CWS0_S33	2
1115	Q62371_Y481	2
1116	Q80Y44_T587	2
1117	Q8K363_S106	2
1118	Q8K363_T101	2
1119	Q9JJY4_S465	2
1120	Q9JJY4_S472	2
1121	Q9JJY4_S679	2
1122	Q9JJY4_S569	2
1123	Q9JIK5_S244	2
1124	Q9JIK5_T247	2
1125	Q9JIK5_S245	2
1126	Q9JIK5_S243	2
1127	Q9JIK5_T114	2
1128	Q9JIK5_S118	2
1129	Q9JIK5_S13	2
1130	Q9JIK5_S155	2
1131	Q9JIK5_S192	2
1132	Q9ESV0_S92	2
1133	Q9ESV0_S170	2
1134	Q9ESV0_S288	2
1135	Q9ESV0_S80	2
1136	Q921N6_S23	2
1137	Q921N6_S25	2
1138	Q62167_Y104	2
1141	Q91VN6_S23	2
1142	Q91VN6_S21	2
1143	Q810A7-2_Y64	2
1144	Q810A7-2_S66	2
1145	Q569Z5-2_S295	2
1146	Q569Z5-2_S296	2
1147	Q9CWX9_S11	2
1148	Q9CWX9_S9	2
1149	Q61656_S5	2
1150	Q6P9R1_T81	2
1151	Q6P9R1_S77	2
1152	Q8K4L0_S74	2
1153	Q8K4L0_S774	2
1154	E9Q9T6_S540	2
1155	E9Q8Y1_S33	2
1156	Q3U1T9-4_S249	2
1157	Q3U1T9-4_S250	2
1158	G3UYA7_S357	2
1159	E9Q449_S1136	2
1160	E9Q449_S1145	2
1161	E9Q0G1_S73	2
1162	Q9EQM6_S404	2
1163	Q9EQM6_S373	2
1164	Q9EQM6_S377	2
1165	Q9EQM6_S271	2
1166	Q9EQM6_S275	2
1167	E9PUQ8_S44	2
1168	Q6P5D3-3_S128	2
1169	A2A4N9_S431	2
1170	Q8C9B9_T1252	2
1171	Q8C9B9_S806	2
1172	Q8C9B9_S1256	2
1173	Q8C9B9_S802	2
1174	Q8CI75_S864	2
1175	Q9ESX5_S453	2
1176	Q9ESX5_S451	2
1177	Q9ESX5_S481	2
1178	Q9ESX5_S508	2
1179	Q811D0-2_S542	2
1180	E9Q9I2_S272	2
1181	E9Q9I2_S1231	2
1182	E9Q9I2_S1240	2
1183	E9PUT4_S66	2
1184	E9PUT4_T65	2
1185	E9PUT4_S70	2
1186	E9PUT4_S328	2
1187	Q91WT4_S112	2
1188	Q3TRX6_T48	2
1189	Q3TRX6_S47	2
1190	Q3TRX6_S49	2
1191	F6QYD2_S132	2
1192	A2AUE1_T11	2
1193	A2AUE1_S10	2
1194	F6TH70_T73	2
1195	F6TH70_S75	2
1196	F6TH70_S71	2
1197	Q8K1M6-3_S579	2
1198	P13864_S153	2
1199	J3QNW0_S31	2
1200	P13864_S122	2
1201	P13864_T149	2
1202	P13864_S138	2
1203	J3QNW0_S22	2
1204	P13864_S125	2
1205	P13864_S140	2
1206	P13864_S150	2
1210	Q8BUR4_S1858	2
1211	Q8BUR4_S1743	2
1212	A2AF47_Y57	2
1213	B2RY04_S1832	2
1214	B2RY04_S1765	2
1215	E9PX48_S1352	2
1216	E9PX48_S180	2
1217	E9PX48_S1392	2
1218	E9PX48_S1398	2
1219	E9PX48_S894	2
1220	E9PX48_S896	2
1221	E9PX48_S898	2
1222	E9PX48_T907	2
1223	E9PX48_S864	2
1224	E9PX48_S888	2
1225	E9PX48_S900	2
1226	P97465_Y450	2
1227	P97465_Y408	2
1228	P97465_Y361	2
1229	F7CVL0_S680	2
1230	F7CVL0_T681	2
1231	F7CVL0_S794	2
1232	F7CVL0_S683	2
1233	F7CVL0_S786	2
1234	F7CVL0_S888	2
1235	F7CVL0_S156	2
1236	Q61103_S142	2
1237	Q9CR25_S188	2
1238	A6X919_S22	2
1239	A6X919_S23	2
1240	O08553_S517	2
1241	O08553_T521	2
1242	O08553_S522	2
1243	O08553_S518	2
1244	O08553_T509	2
1245	O08553_T514	2
1246	E9PWE8_S101	2
1247	E9PWE8_T622	2
1248	E9PWE8_S635	2
1249	Q9CYC5_S331	2
1250	Q9CYC5_S79	2
1251	Q9R0P5_S3	2
1252	Q9DD18_S197	2
1253	Q3TLR7_S489	2
1254	Q3TLR7_S511	2
1255	Q3TLR7_S484	2
1256	G3UYK9_S338	2
1257	Q8R1Q8_T513	2
1258	Q8R1Q8_T515	2
1259	Q8R1Q8_S510	2
1260	Q8R1Q8_S516	2
1261	Q8R1Q8_S421	2
1262	Q8R1Q8_S207	2
1263	Q6PDL0_S407	2
1264	Q6PDL0_S443	2
1265	Q6PDL0_S446	2
1266	Q6PDL0_S194	2
1267	REV__Q9Z188-2_Y273	2
1268	REV__Q8BI55-2_T343	2
1269	REV__Q8BI55-2_Y344	2
1270	F6Z1P8_S98	2
1271	Q8R0K9_T14	2
1272	Q58FA4_S416	2
1273	Q58FA4_S412	2
1274	Q9D4C5_S158	2
1275	Q9D4C5_T157	2
1276	Q9D4C5_S165	2
1277	Q9D0V7_S36	2
1278	Q07139-2_S834	2
1279	Q07139-2_T815	2
1280	Q07139-2_S811	2
1281	Q8K2D3_S131	2
1282	Q3UJB9_S849	2
1283	Q3UJB9_S884	2
1284	Q3UJB9_T731	2
1285	P10126_Y141	2
1286	P10126_Y29	2
1287	O70251_S112	2
1288	O70251_S106	2
1294	P58252_S593	2
1295	P58252_S595	2
1296	P58252_T57	2
1297	P58252_T435	2
1298	P58252_Y443	2
1299	Q9D8Y0_S76	2
1300	Q9D8Y0_S74	2
1301	F6RSU6_Y191	2
1302	Q01279_Y1110	2
1303	Q69ZW3-2_S739	2
1304	E9QP49_S284	2
1305	E9QP49_S1445	2
1306	E9QP49_S1446	2
1307	E9QP49_S1462	2
1308	Q9WVK4_S456	2
1309	Q8BRN2_S83	2
1310	A2CG77_T119	2
1311	Q61070_S326	2
1312	Q61070_S330	2
1313	Q03963_S223	2
1314	Q03963_S163	2
1315	Q61749_S21	2
1316	Q8CHW4_S540	2
1317	Q99L45_S2	2
1318	Q8JZQ9_S88	2
1319	Q8JZQ9_T74	2
1320	Q8JZQ9_S68	2
1321	Q8JZQ9_S75	2
1322	Q8JZQ9_S79	2
1323	Q8JZQ9_S90	2
1324	Q8JZQ9_S111	2
1325	Q8JZQ9_S123	2
1326	Q8JZQ9_S120	2
1327	Q8R1B4_S39	2
1328	Q9Z1D1_T41	2
1329	Q9Z1D1_S42	2
1330	Q91VC3_S12	2
1331	Q8BGD9_T500	2
1332	Q8BGD9_S418	2
1333	Q8BGD9_S504	2
1334	Q8BGD9_S425	2
1335	Q8BGD9_T420	2
1336	Q8BGD9_S498	2
1337	Q8BGD9_S459	2
1338	Q8BGD9_S497	2
1339	Q8BGD9_S422	2
1340	Q60876_T36	2
1341	Q60876_T45	2
1342	Q60876_S100	2
1343	Q60876_S64	2
1344	Q60876_T69	2
1345	P70445_S2	2
1346	P70445_T70	2
1347	P70445_S65	2
1348	A8Y5K6_S774	2
1349	A8Y5K6_S388	2
1350	A8Y5K6_S76	2
1351	A8Y5K6_S77	2
1352	Q6NZJ6-2_S1197	2
1353	Q6NZJ6-2_S1217	2
1354	Q6NZJ6-2_S1173	2
1355	Q6NZJ6-2_S1175	2
1356	Q6NZJ6-2_S1182	2
1358	Q62448_T513	2
1359	Q62448_T507	2
1360	Q62448_S16	2
1361	Q80XI3-2_S267	2
1362	Q9WUK2-2_Y12	2
1363	Q05D44_S294	2
1364	Q05D44_S183	2
1365	Q05D44_S184	2
1366	Q05D44_S187	2
1367	Q05D44_S108	2
1368	Q05D44_S137	2
1369	Q05D44_S139	2
1370	Q05D44_S215	2
1371	Q05D44_S114	2
1372	B1ATP7_T194	2
1373	B1ATP7_S195	2
1374	B1ATP7_S200	2
1375	Q9JHC9-3_S119	2
1376	Q9JHC9-3_S113	2
1377	Q9Z2U4_S633	2
1378	Q9Z2U4_S187	2
1379	Q3UKU1_S501	2
1380	Q8BHL5-2_Y48	2
1381	Q8VC03_S177	2
1382	Q3UMY5_S906	2
1383	Q3UMY5_S144	2
1384	Q3UMY5_S146	2
1385	Q8BMB0-2_S173	2
1386	Q7TSV9_S181	2
1387	Q7TSV9_S182	2
1388	P17182_Y44	2
1389	P60840-2_S2	2
1390	E9PYJ8_S1036	2
1391	Q8CHI8-5_T944	2
1392	Q8CHI8-5_T320	2
1393	A2A839_S391	2
1394	A2AUK8_S638	2
1395	A2AUK8_S636	2
1396	A2AUK8_S566	2
1397	A2AUK8_T475	2
1398	A2AUK8_S498	2
1399	Q9WV92-7_S451	2
1400	O70318_S666	2
1401	O70318_S38	2
1402	O70318_S698	2
1403	O70318_S86	2
1415	Q9WV92-6_S451	2
1416	Q03145_S791	2
1417	Q03145_T588	2
1418	Q03145_T594	2
1419	Q03145_S900	2
1420	Q03145_T899	2
1421	Q03145_Y773	2
1422	Q03145_Y595	2
1423	Q03145_S898	2
1424	Q03145_S902	2
1425	Q5NCM6_S192	2
1426	Q5NCM6_S195	2
1427	Q5NCM6_S425	2
1428	Q5NCM6_S172	2
1429	Q5NCM6_S173	2
1430	H3BK65_S245	2
1431	H3BK65_T815	2
1432	H3BK65_S360	2
1433	Q60902-3_S241	2
1434	Q60902-3_S255	2
1435	Q60902-3_S229	2
1436	Q08509_S658	2
1437	Q99K30_S482	2
1438	Q99K30_S483	2
1439	Q80TH2-1_S849	2
1440	Q80TH2-1_Y1097	2
1441	Q80TH2-1_S712	2
1442	Q99MI1-2_S17	2
1443	Q99MI1-2_S37	2
1444	Q99MI1-2_S21	2
1445	P35689_S384	2
1446	Q8BHK9_S1080	2
1447	Q8BHK9_S1070	2
1448	Q8BHK9_T1073	2
1449	Q8BHK9_S852	2
1450	Q8BHK9_S1021	2
1451	P70459_S327	2
1452	Q99JZ7_S251	2
1453	Q8CIB9_S68	2
1454	Q3V1V3_S651	2
1455	Q3V1V3_S657	2
1456	Q3V1V3_S156	2
1457	P60330_S239	2
1458	P60330_S1509	2
1459	P60330_S1504	2
1460	Q3TZZ7_S682	2
1461	Q3TZZ7_S661	2
1462	Q3TZZ7_S662	2
1463	Q3TZZ7_S667	2
1464	Q3TZZ7_S663	2
1465	P27577_S282	2
1466	P97360_T31	2
1467	P97360_S205	2
1468	P97360_S22	2
1469	P97360_T18	2
1470	P97360_S215	2
1471	Q8K2Y3_T86	2
1472	Q5PPR2_S449	2
1473	Q5PPR2_S448	2
1474	Q5PPR2_S458	2
1475	Q5PPR2_S455	2
1476	Q9CRA8_S23	2
1477	Q61188-2_T487	2
1478	Q61188-2_S366	2
1479	Q61188-2_S363	2
1480	Q61188-2_S362	2
1481	Q61188-2_T367	2
1482	O88792_T286	2
1483	O88792_S285	2
1484	O88792_S288	2
1485	O88792_Y281	2
1486	A2A6P4_S64	2
1487	A2A6P4_S82	2
1488	A2A6P4_S62	2
1489	Q8C739_S297	2
1490	D3YYD2_S15	2
1491	Q9D281_T197	2
1492	Q3U3E2_T12	2
1493	Q3U3E2_T101	2
1494	Q3U3E2_S10	2
1495	Q3U3E2_S444	2
1496	Q6A0A9_Y429	2
1497	Q9DB52_S144	2
1498	Q9DB52_S267	2
1499	Q9DB52_S34	2
1500	Q9DB52_S140	2
1501	Q6NZE7-4_S119	2
1502	Q6NZE7-4_S115	2
1503	Q3UW53_S595	2
1504	Q3UW53_S601	2
1505	Q9CQV4-2_S139	2
1506	D6RFD4_S48	2
1507	Q8BR63_S65	2
1508	Q8BR63_T66	2
1509	M0QWS6_S83	2
1510	M0QWS6_S84	2
1511	M0QWS6_S69	2
1512	Q9CQB2_S82	2
1513	Q3UGS4_S18	2
1514	Q3UGS4_S21	2
1515	P58468_S38	2
1516	P58468_S76	2
1517	P58468_S79	2
1518	Q5DTT3_S1430	2
1519	Q6PGL7_S782	2
1520	Q6PGL7_S873	2
1521	Q6PGL7_S723	2
1522	Q6PGL7_S157	2
1523	Q6PGL7_S159	2
1524	Q6PGL7_S388	2
1525	Q6PGL7_S533	2
1526	Q6PGL7_S747	2
1527	A2ANP2_S44	2
1528	Q8BXQ8_S273	2
1529	Q8BXQ8_S234	2
1530	Q8BXQ8_S232	2
1531	Q76LS9-2_S103	2
1532	Q8BFY7-2_S126	2
1533	Q68FE6_T873	2
1534	Q68FE6_S874	2
1535	Q68FE6_S875	2
1536	Q68FE6_S347	2
1537	Q68FE6_S22	2
1538	Q80U16-7_S19	2
1539	Q80U16-7_S21	2
1540	Q148V8_T873	2
1541	Q148V8_S833	2
1542	Q148V8_T928	2
1543	Q148V8_S1041	2
1544	Q148V8_S926	2
1545	Q148V8_S835	2
1546	Q148V8_S639	2
1547	Q148V8_S937	2
1548	Q148V8_S970	2
1549	Q148V8_S871	2
1550	Q148V8_S904	2
1551	Q148V8_S841	2
1552	Q148V8_S522	2
1553	Q148V8_S915	2
1554	Q148V8_S948	2
1555	Q3UVG3_S671	2
1556	F8VPU2_S902	2
1557	F8VPU2_S899	2
1558	F8VPU2_T901	2
1559	F8VPU2_S433	2
1560	F8VPU2_S875	2
1561	F8VPU2_S336	2
1562	F8VPU2_S892	2
1563	F8VPU2_S373	2
1564	F8VPU2_S340	2
1565	F8VPU2_S427	2
1566	F8VPU2_T24	2
1567	F2Z4A3_S4475	2
1568	P35550_S130	2
1569	Q8BIG4_S341	2
1570	Q8BIG4_S344	2
1571	Q8BJL1_S383	2
1572	Q6PDJ6_S488	2
1573	Q8BIA4-4_S86	2
1574	Q8BIA4-4_S84	2
1575	F6RG68_S496	2
1576	F6RG68_S488	2
1577	Q3USJ8-3_Y645	2
1578	P70451-2_Y657	2
1579	P70451-2_Y344	2
1580	P52734_S116	2
1581	REV__P16092-4_Y562	2
1582	Q66JX5-2_S158	2
1583	Q3ULZ2_S501	2
1584	Q6P9Q4_S502	2
1585	Q6P9Q4_S524	2
1586	Q6P9Q4_S527	2
1587	Q6P9Q4_S370	2
1588	Q6P9Q4_S514	2
1589	Q6P6L0-3_T754	2
1590	Q6P6L0-3_S795	2
1591	Q6P6L0-3_S551	2
1592	Q6P6L0-3_S809	2
1593	Q9D824_S280	2
1594	Q9D824_S483	2
1595	Q9D824_T481	2
1596	Q9D824_S235	2
1597	Q9D824_S487	2
1598	Q9D824_S479	2
1599	Q6P9Q6_S1159	2
1600	Q8QZS3_S73	2
1601	Q8QZS3_S62	2
1602	B7FAU9_S16	2
1603	B7FAU9_T2171	2
1604	B7FAU9_S968	2
1605	B7FAU9_S1010	2
1606	B7FAU9_S2406	2
1607	B7FAU9_S1084	2
1608	B7FAU9_S1459	2
1609	B7FAU9_S2144	2
1610	B7FAU9_S2319	2
1611	Q80X90_S2465	2
1612	Q80X90_S2463	2
1613	Q80X90_Y2502	2
1614	Q80X90_S2478	2
1615	Q80X90_S1505	2
1616	Q8VHX6-2_S2566	2
1617	Q8VHX6-2_Y2651	2
1618	Q8VHX6-2_S2201	2
1619	Q8VHX6-2_Y1069	2
1620	Q8VHX6-2_S1528	2
1621	Q05860-5_S616	2
1622	A2AQ41_S358	2
1623	A2AQ41_S296	2
1624	A2AQ41_S491	2
1625	Q8K012-2_S295	2
1626	Q6ZQ03_S437	2
1627	Q6ZQ03_S439	2
1628	Q6ZQ03_S440	2
1629	Q6ZQ03_S507	2
1630	Q6ZQ03_S120	2
1631	Q6ZQ03_S19	2
1632	E0CXY0_S203	2
1633	Q6NWW9_S208	2
1634	P48755_S193	2
1635	P48755_S267	2
1636	P48755_S16	2
1637	P47930_S308	2
1638	P47930_S19	2
1639	P47930_S200	2
1640	P47930_S120	2
1641	Q61572_S324	2
1642	Q8BUR3-2_S189	2
1643	P42128_T408	2
1644	P42128_S209	2
1645	P42128_S406	2
1646	P42128_S199	2
1647	P42128_S414	2
1648	P42128_S431	2
1649	P42128_S87	2
1650	P42128_S402	2
1651	Q3UCQ1-2_S419	2
1652	Q3UCQ1-2_S364	2
1653	Q3UCQ1-2_S389	2
1654	Q3UCQ1-2_S360	2
1655	Q8BP78_S9	2
1656	Q8BP78_S250	2
1657	Q8BP78_S12	2
1658	Q8BP78_S243	2
1659	Q922K9_Y53	2
1660	Q3TB04_S491	2
1661	D3Z5B2_S21	2
1662	F8VQ05_S1979	2
1663	F8VQ05_T1960	2
1664	F8VQ05_S1973	2
1665	Q61553_S38	2
1666	Q61553_S39	2
1667	Q9DBE9_S576	2
1668	Q9DBC3_T29	2
1669	Q9DBC3_S28	2
1670	Q9DBC3_S30	2
1671	Q9DBC3_S27	2
1672	Q9DBC3_S52	2
1673	Q9DBC3_S54	2
1674	Q9DBC3_S50	2
1675	Q61584-5_S409	2
1676	Q61584-5_S587	2
1677	Q61584-5_S406	2
1678	Q6P5B5_T600	2
1679	Q6P5B5_S603	2
1680	Q6P5B5_S605	2
1681	D3YZ57_Y476	2
1682	D3YZ57_S21	2
1684	F8WJ80_S138	2
1685	F8WJ80_S151	2
1686	F8WJ80_T121	2
1687	F8WJ80_S70	2
1688	P97855_T268	2
1689	P97855_S149	2
1690	P97855_S231	2
1691	P97379-2_S225	2
1692	P97379-2_T227	2
1693	Q00612_Y401	2
1694	Q9QYY0_Y407	2
1696	F7ADS7_S594	2
1697	F7ADS7_S595	2
1698	F7ADS7_S598	2
1699	F7ADS7_T599	2
1700	F7ADS7_S579	2
1701	F7ADS7_S739	2
1702	Q8JZP9_S493	2
1703	Q8CHY6_S335	2
1704	Q8CHY6_S110	2
1705	Q8CHY6_T185	2
1706	Q8CHY6_S103	2
1707	Q8CHY6_S96	2
1708	Q8VHR5_S135	2
1709	Q8VHR5_S136	2
1710	Q8VHR5_T121	2
1711	Q8VHR5_S335	2
1712	Q8VHR5_S487	2
1713	Q6A099_S1732	2
1714	Q6A099_S1728	2
1715	Q6A099_S1244	2
1716	Q6A099_S1264	2
1717	S4R198_S169	2
1718	S4R198_S85	2
1719	S4R198_T86	2
1720	Q6P6L6_S84	2
1721	E9PUU4_S1414	2
1722	A2AFQ9_S1413	2
1723	A2AFQ9_S1409	2
1724	P47856-2_S243	2
1725	Q99MR1_S412	2
1726	Q99MR1_S413	2
1727	Q99MR1_S24	2
1728	Q99MR1_S137	2
1729	G3UYR9_T376	2
1730	G3UWR2_S237	2
1733	G3UWR2_T383	2
1734	Q5F258_S362	2
1735	Q5F258_Y545	2
1736	F7BIK4_S369	2
1737	F7BIK4_Y436	2
1738	F7BIK4_S332	2
1739	P23242_S364	2
1740	P23242_S365	2
1741	P23242_Y313	2
1742	P23242_S255	2
1743	P23242_S373	2
1744	Q8K3I9-3_S201	2
1745	Q3UMJ8_S445	2
1746	Q8BK35_S329	2
1747	Q8BK35_S305	2
1748	E9PX61_T2211	2
1749	F6QL70_S138	2
1750	E9PZF0_S235	2
1751	F6RGI3_S386	2
1752	F6RGI3_S788	2
1753	Q6PGG2-2_S440	2
1754	Q6PGG2-2_S244	2
1755	Q6PGG2-2_S238	2
1756	Q6PGG2-2_S436	2
1757	Q3THK7_T318	2
1758	Q3THK7_S332	2
1759	Q80SZ7_S6	2
1760	P36916_S51	2
1761	P36916_T50	2
1762	P36916_T48	2
1763	Q8CI11_S505	2
1764	Q8CI11_S95	2
1765	P55937-1_S60	2
1766	Q91VW5_S41	2
1767	Q91VW5_S93	2
1768	E9QAH1_S507	2
1769	Q8BXA1_S540	2
1770	Q91XA2_S213	2
1771	Q9CRA5_S35	2
1772	Q99JX3-2_S375	2
1773	Q99JX3-2_S343	2
1774	Q3TFK5_S258	2
1775	Q3TFK5_S130	2
1776	A2A6A1_S735	2
1777	A2A6A1_S1039	2
1778	A2A6A1_S1037	2
1779	A2A6A1_S1179	2
1780	A2A6A1_S1185	2
1781	P06745_T109	2
1782	Q56A08_S6	2
1783	Q56A08_S348	2
1784	Q8VCE2_S338	2
1785	Q8VCE2_S314	2
1786	Q8BHL4_Y349	2
1787	Q8BHL4_Y346	2
1788	Q8BHL4_S344	2
1789	G3UXW9_S4	2
1790	G3UXW9_T514	2
1791	G3UXW9_S509	2
1792	A2AIV3_S53	2
1793	Q3U3C9-4_S826	2
1794	Q3U3C9-4_S828	2
1795	D3Z7E5_S21	2
1798	Q9WV60_S9	2
1799	Q9D902_S31	2
1800	Q3THK3_T384	2
1801	Q3THK3_S385	2
1802	Q3THK3_T389	2
1803	G3UYD0_S589	2
1804	Q8K284-2_S1794	2
1805	D3Z2L1_S163	2
1806	Q3TMP1_S42	2
1807	Q3TMP1_S43	2
1808	Q8BMQ2-2_S284	2
1809	O08582_S6	2
1810	O08582_S24	2
1811	O08582_S8	2
1812	O08582_S25	2
1813	O08582_S580	2
1814	O08582_S44	2
1815	O08582_S47	2
1816	Q8R080_S73	2
1817	Q8R080_S68	2
1818	Q4VBD9_T196	2
1819	Q4VBD9_S193	2
1820	P01899_Y344	2
1821	G5E823_S66	2
1822	Q6NV99_S500	2
1823	Q6NV99_S849	2
1824	Q61191_S598	2
1825	Q61191_S666	2
1826	O09106_S409	2
1827	O09106_S421	2
1828	O09106_S423	2
1829	O09106_S393	2
1830	P70288_S422	2
1831	P70288_S424	2
1832	P70288_S394	2
1833	Q6NZM9-2_S458	2
1834	Q3UG37_S21	2
1835	E9PZG4_S344	2
1836	E9PZG4_T342	2
1837	E9PZG4_S204	2
1838	E9PZG4_S178	2
1839	P51859_T200	2
1840	P51859_S202	2
1841	P51859_S132	2
1842	P51859_S133	2
1843	P51859_S165	2
1844	Q3UMU9_S659	2
1845	Q3UMU9_S661	2
1846	Q3UMU9_S620	2
1847	Q3UMU9_S640	2
1848	Q3UMU9_S366	2
1849	Q3UMU9_S367	2
1850	Q3UMU9_S635	2
1851	Q3UMU9_S450	2
1852	Q8VDJ3_S31	2
1853	Q8BQM4_S15	2
1854	Q8BQM4_S144	2
1855	Q5PRF0_T1527	2
1856	Q6NVF4_S960	2
1857	Q6NVF4_T965	2
1858	Q6NVF4_S945	2
1859	Q6NVF4_S942	2
1860	Q6NVF4_S1026	2
1861	Q60848-2_S473	2
1862	Q60848-2_S485	2
1863	Q8R409_S103	2
1864	B1ATZ0_Y132	2
1865	Q9QZR5-3_Y354	2
1866	Q9ERH7_Y359	2
1867	Q8BLH7_S389	2
1868	Q8BLH7_S231	2
1869	Q8BLH7_S234	2
1870	Q8BLH7_S238	2
1871	Q8BLH7_S575	2
1872	Q8BLH7_S153	2
1873	Q8BLH7_S152	2
1874	Q8BLH7_S134	2
1875	Q8BLH7_T135	2
1876	Q8BLH7_T141	2
1877	Q8BLH7_S163	2
1878	Q8BLH7_T167	2
1879	Q8BLH7_S80	2
1880	P43275_S2	2
1881	P43276_T9	2
1882	P43276_S2	2
1883	P43276_S18	2
1885	P43277_S2	2
1886	P43277_T18	2
1887	P43274_S2	2
1888	P43274_S36	2
[truncated: 4,714 more rows]
